# Supplementary material for: Development of a dynamical model to enhance understanding of epidemiology of schistosomiasis in school-aged-children
Source: Sci Rep. 2025 Dec 22;15:45091. doi: 10.1038/s41598-025-32664-w (PMC12749467; doi:10.1038/s41598-025-32664-w)
Supplement: Supplementary file 1 — Supplementary Information 1. [file 41598_2025_32664_MOESM1_ESM.xls]

## Sheet: Research Data
Supplementary Dataset S1: Cross-sectional school-based surveys in Mangochi District along the shoreline of southern Malawi. Using a mixture of rapid diagnostic tests, parasitological examinations and questionnaire surveys on 520 primary school children, aged 6-15 years old in twelve schools
Data from Al-Harbi et al. 2019 [1] and Kayuni et al. 2020 [2] was originally collected in 2019.
ID	School	Age	Age_category	Sex	Weight	Height	BMI	Z_2	BMI_Z_score	Z_1	Coinfection	CCA	KK	KK_no_stool_mod	EPG	FOB	Calprotectin	Filtration	E_per_10Ml	Intensity	Turbidity	Gross_Haem	Micro_Haem	Protein	Previous_Treatment	Treatment_in_last_12_months	Abodminal_Pain	Diarrhoea	Dysuria	Reported_Haematuria	Water_contact	Enters_Lake	Freq_Enters_Lake	Swim_Lake	Freq_Swim_Lake	Drink_Lake	Lived_Elsewhere	Travel	Lives_Near_Livestock	Lives_near_Cattle	Contact_Livestock	Contact_with_Cattle	CCA_mod
EX3YB1	10	6	0	0	20	1.18	14.3637	0	0	0	2	1	99	45	45	99	99	0	0	0	0	0	0	0	1	1	0	0	0	0	1	1	2	1	2	0	0	0	1	1	1	0	1
EX4YB8	9	6	0	0	15	1.05	13.6054	0	1	1	2	2	0	0	0	0	99	0	0	0	0	0	0	0	99	99	99	99	99	99	99	99	99	99	99	99	99	99	99	99	99	99	1
EX5YB1	8	6	0	0	25	1.16	18.5791	0	0	0	2	2	0	0	0	2	99	0	0	0	0	0	0	1	0	0	0	0	0	0	0	0	0	0	0	0	1	1	0	0	1	0	1
MchYB5	1	6	0	0	18	1.13	14.0966	0	1	1	2	1	0	0	0	0	99	0	0	0	0	0	0	1	1	1	0	0	0	0	0	1	1	1	1	0	1	1	0	0	1	0	1
MchYB6	1	6	0	0	18	1.13	14.0966	0	1	1	0	0	0	0	0	0	99	0	0	0	0	0	0	0	1	1	0	1	1	0	0	0	0	0	0	0	0	1	1	0	1	0	0
MchYB7	1	6	0	0	19	1.16	14.1201	0	1	1	2	1	99	45	45	99	99	0	0	0	0	0	0	0	1	1	1	1	0	0	0	0	0	0	0	0	0	0	1	0	1	0	1
MchYB8	1	6	0	0	20	1	20	0	0	0	2	1	0	0	0	0	99	0	0	0	0	0	0	0	1	1	1	0	1	1	0	0	0	0	0	0	0	0	0	0	0	0	1
Nk1YB1	3	6	0	0	20	1.22	13.4372	0	1	1	2	1	0	0	0	99	99	0	0	0	0	0	0	0	1	1	0	0	0	0	1	1	2	1	2	0	1	0	0	0	0	0	1
Nk1YB2	3	6	0	0	20	1.18	14.3637	0	0	0	2	1	0	0	0	99	99	0	0	0	0	0	0	0	0	0	0	0	0	0	1	1	3	1	1	0	1	1	1	1	0	0	1
Nk1YB3	3	6	0	0	20	1.14	15.3894	0	0	0	2	2	0	0	0	0	99	0	0	0	0	0	0	0	1	1	0	0	0	0	1	1	2	1	2	0	1	1	0	0	1	0	1
Nk2YB1	4	6	0	0	19	1.1	15.7025	0	0	0	2	1	0	0	0	99	99	0	0	0	0	0	0	0	1	1	0	0	0	0	1	1	2	1	2	1	1	0	0	0	0	0	1
Nk2YB2	4	6	0	0	17	1.14	13.0809	0	2	1	2	1	0	0	0	99	99	0	0	0	0	0	0	0	1	1	0	0	0	0	1	1	2	1	2	0	0	0	1	0	1	0	1
Nk2YB3	4	6	0	0	18	1.12	14.3495	0	0	0	2	1	0	0	0	99	99	0	0	0	0	0	0	0	1	1	0	0	1	1	1	1	3	1	2	1	0	0	0	0	0	0	1
SaYB1	2	6	0	0	20	1.13	15.6629	0	0	0	0	0	0	0	0	99	1	0	0	0	0	0	0	0	1	1	1	1	0	0	0	0	0	0	0	1	1	1	1	0	1	0	0
EX1YB6	12	6	0	0	18	1.06	16.0199	0	0	0	2	2	0	0	0	0	99	0	0	0	0	0	1	0	1	1	1	0	0	0	1	1	3	1	3	1	1	0	1	1	1	1	1
EX2YB1	11	6	0	0	21	1.22	14.1091	0	1	1	2	1	99	45	45	99	99	0	0	0	0	0	1	1	1	1	0	0	0	0	1	1	2	1	2	0	1	0	0	0	0	0	1
SaYB2	2	6	0	0	20	1.19	14.1233	0	1	1	3	2	0	0	0	99	1	1	1	1	0	0	0	0	1	1	0	0	0	0	1	1	2	1	2	1	0	0	1	1	1	1	1
SaYB3	2	6	0	0	20	1.19	14.1233	0	1	1	1	0	0	0	0	99	0	1	2	1	0	0	0	0	1	1	1	0	1	1	0	0	0	0	0	0	0	0	1	0	1	1	0
EX3YB4	10	6	0	0	19	1.15	14.3667	0	0	0	1	0	99	45	45	99	99	1	78	2	0	0	1	0	0	0	0	1	1	1	1	1	3	1	3	0	0	0	0	0	1	1	0
EX6YB3	7	6	0	0	18	1.12	14.3495	0	0	0	1	0	99	45	45	99	99	1	43	1	0	0	1	0	1	1	0	1	0	0	1	1	3	1	3	1	1	1	1	0	1	0	0
EX7YB1	6	6	0	0	17	1.08	14.5748	0	0	0	3	2	0	0	0	99	99	1	377	2	1	1	1	1	0	0	0	0	0	0	1	1	2	1	2	0	0	0	0	0	0	0	1
EX8YB1	5	6	0	0	19	1.11	15.4208	0	0	0	3	2	99	45	45	99	99	1	357	2	1	0	1	1	1	1	0	0	1	1	1	1	3	1	3	0	0	0	0	0	0	0	1
SaYB4	2	6	0	0	18	1.13	14.0966	0	1	1	3	1	0	0	0	0	99	1	331	2	0	0	1	1	1	1	0	0	0	0	0	0	0	0	0	0	1	1	0	0	0	0	1
EX1YB1	12	7	0	0	22	1.19	15.5356	0	0	0	2	1	99	45	45	99	99	0	0	0	0	0	0	0	1	1	1	0	1	1	1	1	3	1	3	1	0	0	1	1	1	1	1
EX1YB7	12	7	0	0	22	1.17	16.0713	0	0	0	2	1	99	45	45	99	99	0	0	0	0	0	0	0	1	1	1	1	1	0	1	1	3	1	3	1	1	1	1	1	0	0	1
EX2YB7	11	7	0	0	25	45	45	45	99	45	2	1	99	45	45	99	99	0	0	0	0	0	0	0	0	0	0	1	0	0	1	1	3	1	3	0	0	0	0	0	0	0	1
EX3YB2	10	7	0	0	20	1.26	12.5976	1	2	1	2	1	99	45	45	99	99	0	0	0	0	0	0	0	0	0	0	0	0	0	1	1	3	1	3	1	0	0	1	1	1	1	1
EX4YB1	9	7	0	0	22	1.15	16.6352	0	0	0	2	1	99	45	45	99	99	0	0	0	0	0	0	0	1	1	0	0	0	0	0	0	0	0	0	0	1	1	0	0	1	1	1
EX4YB2	9	7	0	0	19	1.2	13.1944	0	2	1	2	1	99	45	45	99	99	0	0	0	0	0	0	0	99	99	99	99	99	99	99	99	99	99	99	99	99	99	99	99	99	99	1
EX5YB2	8	7	0	0	24	1.23	15.8636	0	0	0	2	2	0	0	0	1	99	0	0	0	0	0	0	1	0	0	0	0	0	0	1	1	3	1	3	1	1	1	1	0	1	0	1
EX5YB3	8	7	0	0	21	1.14	16.1588	0	0	0	2	2	0	0	0	99	99	0	0	0	0	0	0	0	99	99	99	99	99	99	99	99	99	99	99	99	99	99	99	99	99	99	1
EX8YB2	5	7	0	0	17	1.08	14.5748	0	0	0	2	2	0	0	0	99	99	0	0	0	0	0	0	0	1	1	1	1	0	0	1	1	3	1	3	0	1	99	0	0	0	0	1
MchYB1	1	7	0	0	21	1.23	13.8806	0	1	1	2	1	0	0	0	0	99	0	0	0	0	0	0	0	0	0	1	1	1	1	1	1	2	1	2	0	1	1	1	0	1	1	1
MchYB2	1	7	0	0	20	1.21	13.6603	0	1	1	2	1	0	0	0	0	99	0	0	0	0	0	0	0	1	1	1	0	0	0	0	0	0	0	0	0	0	0	1	0	1	0	1
MchYB3	1	7	0	0	21	1.26	13.2275	0	2	1	2	1	0	0	0	0	99	0	0	0	0	0	0	0	1	1	1	1	0	0	1	1	2	0	0	0	0	1	0	0	0	0	1
MchYB4	1	7	0	0	17	1.12	13.5523	0	1	1	0	0	0	0	0	0	99	0	0	0	0	0	0	0	1	1	1	1	1	0	0	0	0	0	0	1	1	0	0	0	0	0	0
Nk1YB4	3	7	0	0	27	1.24	17.5598	0	0	0	2	1	99	45	45	99	99	0	0	0	0	0	0	0	0	0	0	0	0	0	0	0	0	0	0	0	1	1	0	0	0	0	1
Nk1YB5	3	7	0	0	26	1.29	15.6241	0	0	0	2	1	0	0	0	99	99	0	0	0	0	0	0	0	0	0	0	0	0	0	0	1	1	1	1	1	1	1	0	0	0	0	1
Nk1YB6	3	7	0	0	23	1.27	14.26	0	1	1	2	1	0	0	0	99	99	0	0	0	0	0	0	0	1	1	0	0	1	0	0	0	0	0	0	0	0	0	0	0	1	0	1
Nk2YB4	4	7	0	0	18	1.18	12.9273	1	2	1	2	1	0	0	0	99	99	0	0	0	0	0	0	1	1	1	1	1	1	1	1	1	2	1	2	0	1	99	99	99	1	0	1
Nk2YB5	4	7	0	0	22	1.26	13.8574	0	1	1	2	2	0	0	0	2	99	0	0	0	0	0	0	0	1	1	0	1	1	1	1	1	2	1	2	0	0	0	0	0	1	0	1
Nk2YB6	4	7	0	0	20	1.13	15.6629	0	0	0	2	1	0	0	0	99	99	0	0	0	0	0	0	0	1	1	1	0	1	0	1	1	2	1	2	0	0	1	0	0	1	0	1
SaYB8	2	7	0	0	22	1.22	14.781	0	0	0	2	1	0	0	0	0	99	0	0	0	0	0	0	0	1	1	1	1	0	0	0	0	0	0	0	1	1	1	0	0	0	0	1
EX7YB3	6	7	0	0	21	1.15	15.879	0	0	0	2	1	99	45	45	99	99	0	0	0	0	0	1	0	1	1	0	0	0	0	0	0	0	0	0	1	0	0	1	0	1	1	1
EX1YB5	12	7	0	0	18	1.18	12.9273	1	2	1	3	2	0	0	0	3	99	1	2	1	0	0	0	0	1	1	1	1	0	0	1	1	3	1	3	1	0	0	1	0	1	1	1
EX6YB2	7	7	0	0	21	1.22	14.1091	0	1	1	3	2	99	45	45	99	99	1	5	1	0	0	0	0	1	1	0	1	0	0	0	0	0	0	0	1	0	0	0	0	0	0	1
EX8YB3	5	7	0	0	23	1.2	15.9722	0	0	0	3	2	0	0	0	99	99	1	16	1	0	0	0	0	0	0	1	0	1	1	0	0	0	0	0	0	1	1	1	0	0	0	1
SaYB5	2	7	0	0	21	1.26	13.2275	0	2	1	3	1	0	0	0	0	99	1	1	1	0	0	0	0	1	1	1	1	1	0	1	1	3	1	3	1	0	0	0	0	1	1	1
EX6YB1	7	7	0	0	24	1.18	17.2364	0	0	0	3	1	99	45	45	99	99	1	12	1	0	0	1	0	1	1	0	1	0	0	1	1	3	1	3	1	0	0	1	0	1	0	1
EX7YB2	6	7	0	0	20	1.22	13.4372	0	1	1	3	2	0	0	0	99	99	1	176	2	0	0	1	1	1	1	0	0	1	1	1	1	2	1	2	0	1	1	1	0	1	0	1
SaYB6	2	7	0	0	21	1.24	13.6576	0	1	1	3	1	0	0	0	0	99	1	5	1	0	0	1	0	1	1	1	0	0	1	1	1	2	1	2	1	1	0	0	0	1	0	1
SaYB7	2	7	0	0	21	1.24	13.6576	0	1	1	3	1	0	0	0	0	99	1	2	1	0	0	1	1	1	1	0	0	0	0	1	1	2	0	0	1	0	0	1	1	1	1	1
EX2YB5	11	8	0	0	23	1.27	14.26	0	1	1	2	1	99	45	45	99	99	0	0	0	0	0	0	0	0	0	1	1	1	0	1	1	3	1	3	1	0	0	0	0	0	0	1
EX2YB8	11	8	0	0	22	1.2	15.2778	0	0	0	2	2	0	0	0	2	99	0	0	0	0	0	0	0	1	1	0	0	0	1	1	1	3	0	0	0	1	0	1	0	1	0	1
EX4YB3	9	8	0	0	22	1.18	15.8001	0	0	0	2	1	99	45	45	99	99	0	0	0	0	0	0	0	1	1	0	0	0	0	1	1	2	1	2	1	1	1	0	0	1	1	1
EX4YB4	9	8	0	0	20	1.19	14.1233	0	1	1	2	1	99	45	45	99	99	0	0	0	0	0	0	0	1	1	0	0	0	0	0	0	0	0	0	0	0	1	1	1	1	0	1
EX5YB4	8	8	0	0	26	1.31	15.1506	0	0	0	0	0	99	45	45	99	99	0	0	0	0	0	0	0	0	0	0	0	0	0	1	1	2	0	0	0	1	0	1	0	0	0	0
EX5YB5	8	8	0	0	24	1.27	14.88	0	0	0	2	1	99	45	45	99	99	0	0	0	0	0	0	0	1	1	0	0	0	0	1	1	3	1	3	0	1	0	0	0	0	0	1
EX6YB4	7	8	0	0	21	1.26	13.2275	1	2	1	2	2	0	0	0	0	99	0	0	0	0	0	0	0	99	99	99	99	99	99	99	99	99	99	99	99	99	99	99	99	99	99	1
MchYB15	1	8	0	0	21	1.2	14.5833	0	1	1	2	1	0	0	0	0	99	0	0	0	0	0	0	0	0	0	0	0	0	1	0	0	0	0	0	0	1	0	0	0	0	0	1
Nk1YB7	3	8	0	0	27	1.24	17.5598	0	0	0	2	2	0	0	0	0	99	0	0	0	0	0	0	1	1	1	0	0	0	0	1	1	2	1	2	1	1	1	0	0	0	0	1
Nk1YB8	3	8	0	0	24	1.2	16.6667	0	0	0	2	2	0	0	0	2	99	0	0	0	0	0	0	0	0	0	0	0	1	1	1	1	2	1	2	1	1	0	1	1	0	0	1
Nk1YB9	3	8	0	0	28	1.27	17.36	0	0	0	0	0	0	0	0	99	99	0	0	0	0	0	0	0	1	1	1	0	0	0	1	1	2	0	0	0	1	0	0	0	0	0	0
Nk2YB7	4	8	0	0	22	1.26	13.8574	0	1	1	0	0	0	0	0	99	99	0	0	0	0	0	0	0	1	1	0	0	0	0	1	1	2	1	2	0	0	0	0	0	0	0	0
Nk2YB8	4	8	0	0	25	1.28	15.2588	0	0	0	2	1	0	0	0	99	99	0	0	0	0	0	0	0	1	1	0	0	1	1	1	1	3	1	3	0	1	0	0	0	1	0	1
Nk2YB9	4	8	0	0	28	1.27	17.36	0	0	0	2	2	0	0	0	3	99	0	0	0	0	0	0	0	0	0	0	0	0	0	1	1	2	1	2	0	0	0	0	0	0	0	1
SaYB12	2	8	0	0	24	1.27	14.88	0	0	0	2	1	0	0	0	2	99	0	0	0	0	0	0	0	1	1	1	1	0	0	1	1	2	1	2	1	0	0	1	1	1	1	1
EX6YB5	7	8	0	0	21	1.16	15.6064	0	0	0	2	2	0	0	0	0	99	0	0	0	0	0	1	0	1	1	0	0	0	0	1	1	2	1	2	1	1	1	0	0	0	0	1
EX7YB4	6	8	0	0	24	1.28	14.6484	0	0	0	2	2	1	1	72	99	99	0	0	0	0	0	1	1	1	1	0	0	0	1	1	1	3	1	3	1	1	0	1	1	1	1	1
EX7YB5	6	8	0	0	21	1.18	15.0819	0	0	0	2	2	1	1	24	99	99	0	0	0	0	0	1	0	1	1	1	0	0	0	0	0	0	0	0	0	1	0	1	0	1	1	1
EX8YB7	5	8	0	0	27	1.28	16.4795	0	0	0	2	1	99	45	45	99	99	0	0	0	0	0	1	0	1	1	0	1	1	0	1	1	2	1	2	0	1	0	0	0	1	0	1
EX1YB8	12	8	0	0	25	1.17	18.2628	0	0	0	3	1	99	45	45	99	99	1	8	1	0	0	1	0	1	1	1	1	1	1	1	1	3	1	3	1	0	0	1	0	1	0	1
EX3YB5	10	8	0	0	23	1.24	14.9584	0	0	0	3	1	99	45	45	99	99	1	70	2	0	0	1	1	0	0	0	0	0	1	1	1	2	1	2	1	0	0	0	0	0	0	1
MchYB13	1	8	0	0	25	1.24	16.2591	0	0	0	3	1	0	0	0	0	99	1	9	1	0	0	1	1	1	1	0	1	0	0	0	0	0	0	0	0	0	0	0	0	1	0	1
MchYB14	1	8	0	0	23	1.26	14.4873	0	1	1	3	2	0	0	0	0	99	1	544	2	1	0	1	1	0	0	0	0	1	1	0	0	0	0	0	0	0	0	1	1	1	0	1
MchYB16	1	8	0	0	24	1.23	15.8636	0	0	0	3	1	0	0	0	0	99	1	195	2	0	0	1	1	1	1	1	0	1	1	1	1	2	1	2	0	0	0	1	0	1	0	1
SaYB10	2	8	0	0	21	1.26	13.2275	1	2	1	3	2	0	0	0	99	0	1	49	1	0	0	1	1	1	1	1	0	1	1	1	1	3	1	2	1	0	0	0	0	0	0	1
SaYB11	2	8	0	0	23	1.26	14.4873	0	1	1	3	2	0	0	0	99	0	1	132	2	0	0	1	1	1	1	1	0	1	1	0	1	1	1	1	1	0	0	1	1	0	0	1
SaYB9	2	8	0	0	21	1.24	13.6576	0	1	1	3	1	0	0	0	0	99	1	992	2	0	0	1	1	1	1	1	1	1	1	1	1	2	1	2	1	0	0	1	0	1	0	1
EX2YB2	11	9	0	0	24	1.24	15.6087	0	0	0	2	1	99	45	45	99	99	0	0	0	0	0	0	0	1	1	1	1	0	1	1	1	3	1	3	1	1	1	0	0	1	0	1
EX2YB3	11	9	0	0	20	1.23	13.2196	1	2	1	2	1	99	45	45	99	99	0	0	0	0	0	0	0	1	1	0	0	0	0	1	1	2	1	2	0	1	0	0	0	1	1	1
EX3YB6	10	9	0	0	20	1.2	13.8889	0	1	1	2	1	99	45	45	99	99	0	0	0	0	0	0	0	1	1	0	0	1	0	1	1	2	1	2	0	0	0	1	1	0	0	1
EX3YB7	10	9	0	0	22	1.22	14.781	0	1	1	0	0	99	45	45	99	99	0	0	0	0	0	0	0	99	99	99	99	99	99	99	99	99	99	99	99	99	99	99	99	99	99	0
EX4YB7	9	9	0	0	19	1.27	11.78	1	2	1	0	0	99	45	45	99	99	0	0	0	0	0	0	0	99	99	99	99	99	99	99	99	99	99	99	99	99	99	99	99	99	99	0
EX5YB6	8	9	0	0	29	1.35	15.9122	0	0	0	2	1	99	45	45	99	99	0	0	0	0	0	0	0	1	1	0	0	1	0	1	1	3	1	3	0	1	1	1	0	1	1	1
EX5YB7	8	9	0	0	29	1.35	15.9122	0	0	0	2	1	99	45	45	99	99	0	0	0	0	0	0	0	1	1	0	0	1	0	1	1	3	1	1	0	1	1	0	0	1	0	1
EX6YB6	7	9	0	0	25	1.25	16	0	0	0	2	2	0	0	0	0	99	0	0	0	0	0	0	0	1	1	0	0	0	0	0	0	0	0	0	0	1	1	1	1	1	0	1
EX8YB4	5	9	0	0	22	1.26	13.8574	0	1	1	2	1	99	45	45	99	99	0	0	0	0	0	0	0	1	1	1	1	1	0	0	0	0	0	0	0	0	0	1	1	0	0	1
EX8YB8	5	9	0	0	25	1.31	14.5679	0	1	1	2	2	0	0	0	99	99	0	0	0	0	0	0	0	0	0	0	0	1	1	0	0	0	0	0	0	1	1	0	0	0	0	1
MchYB10	1	9	0	0	25	1.23	16.5246	0	0	0	2	1	0	0	0	0	99	0	0	0	0	0	0	0	1	1	0	1	0	0	0	0	0	0	0	0	1	0	0	0	0	0	1
MchYB11	1	9	0	0	29	1.32	16.6437	0	0	0	0	0	0	0	0	0	99	0	0	0	0	0	0	0	1	1	1	1	1	1	0	1	1	1	1	0	1	0	0	0	0	0	0
MchYB12	1	9	0	0	29	1.27	17.98	0	0	0	0	0	0	0	0	0	99	0	0	0	0	0	0	0	0	0	1	1	1	1	0	0	0	0	0	0	1	1	0	0	0	0	0
Nk1YB12	3	9	0	0	40	1.33	22.6129	0	0	0	2	1	0	0	0	99	99	0	0	0	0	0	0	0	1	1	0	0	1	0	1	1	2	1	2	0	1	0	1	0	1	0	1
Nk2YB10	4	9	0	0	21	1.24	13.6576	0	2	1	0	0	0	0	0	99	99	0	0	0	0	0	0	0	1	1	0	0	0	0	1	1	2	1	2	0	0	1	0	0	0	0	0
Nk2YB11	4	9	0	0	25	1.27	15.5	0	0	0	2	1	0	0	0	99	99	0	0	0	0	0	0	0	1	1	1	0	1	0	1	1	2	1	2	0	1	0	0	0	1	0	1
SaYB13	2	9	0	0	29	1.35	15.9122	0	0	0	2	1	0	0	0	0	99	0	0	0	0	0	0	0	1	1	1	0	1	1	1	1	2	1	2	1	1	0	1	0	1	0	1
SaYB14	2	9	0	0	27	1.3	15.9763	0	0	0	0	0	0	0	0	99	1	0	0	0	0	0	0	0	0	0	0	1	0	0	1	1	2	1	2	0	1	1	0	0	1	0	0
EX1YB2	12	9	0	0	21	1.19	14.8295	0	1	1	2	1	0	0	0	3	99	0	0	0	0	0	1	0	1	1	1	0	0	0	1	1	3	1	3	1	1	0	1	1	1	1	1
EX4YB6	9	9	0	0	23	1.26	14.4873	0	1	1	2	2	99	45	45	99	99	0	0	0	0	0	1	0	99	99	99	99	99	99	99	99	99	99	99	99	99	99	99	99	99	99	1
EX6YB7	7	9	0	0	25	1.3	14.7929	0	1	1	2	2	0	0	0	0	99	0	0	0	0	0	1	0	1	1	0	0	0	0	1	1	3	0	0	0	1	1	0	0	0	0	1
EX7YB6	6	9	0	0	19	1.14	14.6199	0	1	1	2	2	1	1	120	99	99	0	0	0	0	0	1	0	1	1	0	0	0	0	1	1	3	1	3	1	1	1	1	1	1	0	1
Nk1YB10	3	9	0	0	40	1.43	19.5609	0	0	0	2	1	0	0	0	99	99	0	0	0	0	0	1	0	1	1	0	0	0	0	1	1	2	0	0	0	1	1	1	0	1	0	1
SaYB16	2	9	0	0	23	1.26	14.4873	0	1	1	0	0	0	0	0	99	0	0	0	0	0	0	1	0	1	1	1	0	0	0	0	1	1	1	1	1	1	0	1	1	0	0	0
EX2YB4	11	9	0	0	26	1.29	15.6241	0	0	0	3	2	1	1	24	0	99	1	2	1	0	0	1	1	0	0	1	0	0	0	1	1	3	1	3	1	0	0	1	0	1	0	1
EX3YB8	10	9	0	0	21	1.25	13.44	1	2	1	3	2	0	0	0	0	99	1	8	1	0	0	1	1	1	1	0	0	1	1	1	1	3	1	3	0	0	0	0	0	1	0	1
EX7YB7	6	9	0	0	21	1.18	15.0819	0	0	0	3	1	99	45	45	99	99	1	1	1	0	0	1	0	1	1	0	0	0	0	0	0	0	0	0	0	1	1	0	0	0	0	1
MchYB9	1	9	0	0	26	1.15	19.6597	0	0	0	3	1	0	0	0	0	99	1	18	1	0	0	1	1	1	1	0	0	0	0	0	0	1	2	0	0	0	1	0	0	0	0	1
Nk1YB11	3	9	0	0	30	1.28	18.3105	0	0	0	3	1	99	45	45	99	99	1	97	2	0	0	1	1	1	1	1	1	1	1	1	1	3	1	3	0	1	0	0	0	0	0	1
Nk2YB12	4	9	0	0	26	1.31	15.1506	0	0	0	3	1	0	0	0	99	99	1	5	1	0	0	1	0	1	1	0	0	1	0	1	1	2	1	2	0	1	1	0	0	0	0	1
SaYB15	2	9	0	0	25	1.3	14.7929	0	1	1	3	2	0	0	0	99	1	1	173	2	1	0	1	1	1	1	1	0	1	1	0	1	1	1	1	1	0	1	0	0	1	0	1
EX1YB3	12	10	0	0	24	1.28	14.6484	0	1	1	2	1	99	45	45	99	99	0	0	0	0	0	0	0	0	0	1	0	1	0	1	1	3	1	3	0	1	0	1	0	1	0	1
EX2YB6	11	10	0	0	28	1.37	14.9182	0	1	1	2	2	99	45	45	99	99	0	0	0	0	0	0	0	1	1	0	1	1	1	1	1	3	1	3	1	1	0	1	1	0	0	1
EX4YB5	9	10	0	0	28	1.35	15.3635	0	0	0	2	1	99	45	45	99	99	0	0	0	0	0	0	0	1	1	0	0	0	0	1	1	2	0	0	0	1	1	1	1	0	0	1
EX5YB8	8	10	0	0	29	1.31	16.8988	0	0	0	2	1	99	45	45	99	99	0	0	0	0	0	0	0	1	1	0	0	0	1	1	1	3	1	3	0	0	0	0	0	1	1	1
EX6YB8	7	10	0	0	22	1.26	13.8574	0	2	1	2	1	99	45	45	99	99	0	0	0	0	0	0	1	0	0	0	0	0	0	1	1	2	1	2	1	0	0	1	0	1	0	1
MchYB17	1	10	0	0	24	1.23	15.8636	0	0	0	2	1	0	0	0	0	99	0	0	0	0	0	0	0	1	1	0	1	0	0	0	1	1	1	1	1	1	0	0	0	0	0	1
MchYB18	1	10	0	0	25	1.19	17.6541	0	0	0	0	0	0	0	0	0	99	0	0	0	0	0	0	0	1	1	0	0	0	0	0	0	0	0	0	0	0	0	0	0	0	0	0
MchYB19	1	10	0	0	26	1.28	15.8691	0	0	0	0	0	0	0	0	0	99	0	0	0	0	0	0	0	1	1	0	1	1	1	1	1	2	1	2	1	1	1	1	1	1	0	0
MchYB20	1	10	0	0	27	1.3	15.9763	0	0	0	0	0	0	0	0	0	99	0	0	0	0	0	0	0	1	1	0	1	0	0	0	0	0	0	0	0	0	0	0	0	0	0	0
Nk1YB13	3	10	0	0	30	1.44	14.4676	0	1	1	2	2	0	0	0	0	99	0	0	0	0	0	0	0	0	0	0	0	1	0	0	0	0	0	0	0	0	0	0	0	1	1	1
Nk1YB14	3	10	0	0	30	1.38	15.753	0	0	0	2	1	0	0	0	99	99	0	0	0	0	0	0	0	1	1	1	1	1	0	1	1	3	1	3	0	1	0	1	0	1	0	1
Nk2YB13	4	10	0	0	30	1.39	15.5271	0	0	0	2	1	0	0	0	99	99	0	0	0	0	0	0	0	1	1	0	0	1	1	1	1	3	1	2	1	1	0	0	0	0	0	1
Nk2YB14	4	10	0	0	28	1.36	15.1384	0	1	1	2	1	0	0	0	99	99	0	0	0	0	0	0	0	1	1	0	0	0	0	1	1	2	1	2	1	1	0	1	0	1	1	1
Nk2YB15	4	10	0	0	28	1.39	14.492	0	1	1	2	1	0	0	0	99	99	0	0	0	0	0	0	0	0	0	1	0	0	0	1	1	3	0	0	0	1	1	0	0	0	0	1
SaYB17	2	10	0	0	29	1.29	17.4268	0	0	0	2	1	0	0	0	0	99	0	0	0	0	0	0	0	1	1	0	0	0	0	1	1	2	1	2	1	1	1	1	0	1	0	1
SaYB18	2	10	0	0	21	1.22	14.1091	0	1	1	2	2	0	0	0	99	1	0	0	0	0	0	0	0	1	1	0	1	0	0	0	1	1	1	1	1	1	1	1	0	0	0	1
SaYB19	2	10	0	0	25	1.21	17.0753	0	0	0	2	2	0	0	0	99	0	0	0	0	0	0	0	1	1	1	1	0	0	1	1	1	2	1	2	0	0	0	1	0	1	0	1
SaYB20	2	10	0	0	23	1.27	14.26	0	1	1	2	2	0	0	0	99	0	0	0	0	0	0	0	0	1	1	1	1	0	0	1	1	2	1	2	1	0	0	1	0	1	1	1
EX7YB8	6	10	0	0	23	1.18	16.5182	0	0	0	2	1	99	45	45	99	99	0	0	0	0	0	1	0	0	0	0	0	0	0	0	0	0	0	0	0	1	1	1	0	1	1	1
Nk1YB15	3	10	0	0	40	1.4	20.4082	0	0	0	3	2	99	45	45	3	99	1	3	1	0	0	0	0	1	1	0	0	1	0	1	1	2	1	2	0	1	0	1	0	0	0	1
EX1YB4	12	10	0	0	23	1.25	14.72	0	1	1	3	1	99	45	45	99	99	1	21	1	0	0	1	1	1	1	1	1	0	0	1	1	3	1	3	0	1	1	1	1	1	1	1
EX3YB3	10	10	0	0	24	1.27	14.88	0	1	1	3	1	99	45	45	99	99	1	59	2	0	0	1	1	0	0	0	0	0	0	1	1	2	1	2	0	1	1	1	0	0	0	1
EX8YB5	5	10	0	0	25	1.26	15.747	0	0	0	3	2	0	0	0	99	99	1	18	1	0	0	1	1	1	1	0	0	0	0	1	1	2	0	0	0	1	1	0	0	0	0	1
EX8YB6	5	10	0	0	26	1.3	15.3846	0	0	0	3	2	0	0	0	99	99	1	1058	2	0	0	1	1	1	1	1	0	0	1	1	1	2	0	0	0	1	1	0	0	0	0	1
EX1OB1	12	11	1	0	25	1.31	14.5679	0	1	1	2	2	0	0	0	0	99	0	0	0	0	0	0	0	0	0	0	0	0	1	1	1	3	1	3	0	1	0	1	1	1	1	1
EX2OB1	11	11	1	0	33	1.4	16.8367	0	0	0	0	0	99	45	45	99	99	0	0	0	0	0	0	0	1	1	1	1	1	0	1	1	2	1	2	0	0	0	1	1	0	0	0
EX3OB2	10	11	1	0	28	1.36	15.1384	0	1	1	2	1	99	45	45	99	99	0	0	0	0	0	0	0	1	1	0	0	0	0	1	1	2	1	2	1	0	0	0	0	0	0	1
EX4OB1	9	11	1	0	31	1.31	18.0642	0	0	0	2	1	99	45	45	99	99	0	0	0	0	0	0	0	1	1	0	0	0	0	1	1	3	1	3	0	0	0	0	0	1	1	1
EX4OB2	9	11	1	0	31	1.33	17.525	0	0	0	0	0	99	45	45	99	99	0	0	0	0	0	0	0	1	1	1	0	1	0	0	0	0	0	0	1	0	0	1	1	1	1	0
EX5OB1	8	11	1	0	33	1.43	16.1377	0	0	0	2	1	99	45	45	99	99	0	0	0	0	0	0	0	1	1	1	0	1	0	1	1	2	1	2	1	0	0	1	0	1	0	1
EX5OB2	8	11	1	0	34	1.47	15.7342	0	0	0	2	1	99	45	45	99	99	0	0	0	0	0	0	0	1	1	0	0	0	0	1	1	2	1	2	0	1	1	0	0	0	0	1
EX6OB4	7	11	1	0	27	1.32	15.4959	0	1	1	0	0	99	45	45	99	99	0	0	0	0	0	0	1	1	1	0	0	0	0	1	1	3	1	2	1	1	0	1	1	0	0	0
EX6OB7	7	11	1	0	25	1.33	14.1331	0	2	1	2	1	99	45	45	99	99	0	0	0	0	0	0	1	1	1	0	0	1	0	1	1	2	1	2	0	0	0	1	1	1	1	1
MchOB1	1	11	1	0	28	1.34	15.5937	0	1	1	2	1	0	0	0	0	99	0	0	0	0	0	0	0	1	1	0	1	1	0	0	1	1	0	0	0	1	0	0	0	0	0	1
MchOB2	1	11	1	0	34	1.44	16.3966	0	0	0	2	1	0	0	0	0	99	0	0	0	0	0	0	0	1	1	1	0	1	0	0	0	0	0	0	0	1	0	1	0	1	0	1
MchOB4	1	11	1	0	27	1.37	14.3854	0	2	1	2	1	0	0	0	0	99	0	0	0	0	0	0	0	1	1	0	0	1	0	0	0	0	0	0	0	0	0	1	0	1	0	1
Nk1OB1	3	11	1	0	30	1.25	19.2	0	0	0	2	1	0	0	0	99	99	0	0	0	0	0	0	0	1	1	0	0	0	0	0	0	0	0	0	0	0	0	1	0	0	0	1
Nk1OB2	3	11	1	0	30	1.37	15.9838	0	0	0	0	0	0	0	0	99	99	0	0	0	0	0	0	0	1	1	1	1	1	1	1	1	3	1	3	1	1	1	0	0	1	0	0
Nk1OB3	3	11	1	0	30	1.39	15.5271	0	1	1	2	1	0	0	0	99	99	0	0	0	0	0	0	0	1	1	0	0	0	0	1	1	2	1	2	1	1	0	0	0	1	1	1
Nk2OB1	4	11	1	0	25	1.28	15.2588	0	1	1	2	2	1	1	312	1	99	0	0	0	0	0	0	0	1	1	0	0	0	0	0	0	0	0	0	0	1	1	0	0	0	0	1
Nk2OB2	4	11	1	0	30	1.36	16.2197	0	0	0	2	1	0	0	0	99	99	0	0	0	0	0	0	0	1	1	0	0	0	0	0	0	0	0	0	0	0	0	0	0	0	0	1
Nk2OB3	4	11	1	0	31	1.38	16.2781	0	0	0	2	1	0	0	0	99	99	0	0	0	0	0	0	0	1	1	0	0	0	0	1	1	2	1	2	0	1	1	0	0	0	0	1
SaOB1	2	11	1	0	30	1.41	15.0898	0	1	1	2	1	0	0	0	3	99	0	0	0	0	0	0	0	1	1	1	1	1	1	0	1	1	1	1	1	0	0	1	0	1	1	1
EX7OB6	6	11	1	0	27	1.28	16.4795	0	0	0	0	0	1	1	72	99	99	0	0	0	0	0	1	0	0	0	0	0	0	1	0	0	0	0	0	0	0	0	1	0	0	0	0
SaOB3	2	11	1	0	29	1.38	15.2279	0	1	1	3	2	0	0	0	99	0	1	1	1	0	0	0	0	1	1	1	0	0	1	0	1	1	1	1	0	0	0	0	0	1	0	1
EX3OB1	10	11	1	0	26	1.32	14.9219	0	1	1	3	1	99	45	45	99	99	1	1	1	0	0	1	0	0	0	0	1	0	0	1	1	3	0	0	0	0	0	1	1	1	0	1
EX7OB1	6	11	1	0	25	1.24	16.2591	0	0	0	3	2	99	45	45	99	99	1	404	2	0	0	1	1	1	1	1	1	1	1	0	0	0	0	0	0	0	0	1	1	1	1	1
EX7OB5	6	11	1	0	31	1.41	15.5928	0	1	1	3	2	0	0	0	99	99	1	117	2	0	0	1	1	1	1	0	0	1	1	1	1	2	1	2	1	0	0	1	1	1	1	1
EX8OB1	5	11	1	0	28	1.3	16.568	0	0	0	3	2	1	1	48	1	99	1	163	2	0	0	1	1	0	0	0	0	1	1	1	1	3	1	2	1	0	0	0	0	0	0	1
EX8OB2	5	11	1	0	32	1.42	15.8699	0	0	0	3	2	99	45	45	99	99	1	10	1	0	0	1	0	1	1	0	1	1	1	1	1	2	1	1	1	0	0	0	0	1	1	1
MchOB3	1	11	1	0	29	1.32	16.6437	0	0	0	3	1	0	0	0	0	99	1	11	1	0	0	1	1	1	1	1	1	1	1	1	1	3	1	2	1	1	1	0	0	0	0	1
SaOB2	2	11	1	0	30	1.39	15.5271	0	1	1	3	2	0	0	0	99	1	1	107	2	0	0	1	1	1	1	0	0	0	1	1	1	2	1	2	1	1	0	1	0	1	0	1
SaOB4	2	11	1	0	29	1.41	14.5868	0	1	1	3	2	0	0	0	99	1	1	627	2	0	0	1	1	1	1	1	1	1	1	1	1	2	1	2	1	0	0	1	0	1	0	1
EX1OB2	12	12	1	0	28	1.36	15.1384	0	1	1	2	1	99	45	45	99	99	0	0	0	0	0	0	0	1	1	1	0	1	1	1	1	2	1	2	0	0	0	1	1	1	1	1
EX2OB4	11	12	1	0	22	1.23	14.5416	1	2	1	2	2	0	0	0	0	99	0	0	0	0	0	0	1	1	1	0	0	0	0	1	1	3	1	2	1	0	0	1	1	1	0	1
EX4OB3	9	12	1	0	33	1.45	15.6956	0	1	1	2	1	99	45	45	99	99	0	0	0	0	0	0	0	1	1	1	0	0	0	1	1	3	1	3	1	0	0	1	1	1	1	1
EX5OB3	8	12	1	0	30	1.42	14.878	0	2	1	2	1	99	45	45	99	99	0	0	0	0	0	0	0	1	1	0	1	1	0	1	1	3	1	3	0	0	0	1	0	1	1	1
EX6OB5	7	12	1	0	27	1.39	13.9744	1	2	1	2	1	99	45	45	99	99	0	0	0	0	0	0	0	1	1	0	0	0	0	1	1	2	1	2	0	0	0	1	0	0	0	1
EX8OB6	5	12	1	0	29	1.37	15.451	0	1	1	2	1	99	45	45	99	99	0	0	0	0	0	0	1	1	1	0	0	0	0	0	1	1	1	1	0	1	0	0	0	1	1	1
MchOB5	1	12	1	0	39	1.37	20.7789	0	0	0	2	1	0	0	0	0	99	0	0	0	0	0	0	0	0	0	0	0	0	0	0	0	0	0	0	1	1	1	0	0	1	1	1
MchOB6	1	12	1	0	38	1.48	17.3484	0	0	0	2	1	0	0	0	0	99	0	0	0	0	0	0	0	1	1	1	1	1	0	0	0	0	0	0	0	1	1	0	0	0	0	1
MchOB8	1	12	1	0	30	1.38	15.753	0	1	1	2	1	0	0	0	0	99	0	0	0	0	0	0	0	1	1	0	0	1	0	0	0	0	0	0	0	1	1	0	0	1	1	1
Nk1OB4	3	12	1	0	30	1.36	16.2197	0	1	1	0	0	0	0	0	99	99	0	0	0	0	0	0	0	1	1	1	0	0	0	1	1	2	1	3	0	1	0	1	0	0	0	0
Nk1OB5	3	12	1	0	40	1.45	19.025	0	0	0	2	2	0	0	0	0	99	0	0	0	0	0	0	0	1	1	0	0	0	0	1	1	2	1	2	1	1	1	0	0	1	0	1
Nk2OB4	4	12	1	0	31	1.44	14.9498	0	1	1	2	1	0	0	0	99	99	0	0	0	0	0	0	0	1	1	0	1	0	0	1	1	2	1	2	0	0	0	0	0	1	0	1
Nk2OB5	4	12	1	0	32	1.41	16.0958	0	1	1	2	1	0	0	0	99	99	0	0	0	0	0	0	0	1	1	0	0	0	0	1	1	2	1	2	0	1	0	0	0	1	0	1
Nk2OB6	4	12	1	0	30	1.38	15.753	0	1	1	2	2	1	1	1248	1	99	0	0	0	0	0	0	0	1	1	0	0	0	0	1	1	2	1	2	0	0	0	0	0	1	0	1
SaOB5	2	12	1	0	37	1.51	16.2274	0	1	1	2	1	0	0	0	0	99	0	0	0	0	0	0	1	1	1	1	1	1	1	1	1	2	1	2	1	1	1	1	0	1	0	1
EX1OB3	12	12	1	0	25	1.27	15.5	0	1	1	2	1	99	45	45	99	99	0	0	0	0	0	1	1	1	1	0	1	1	1	1	1	3	1	3	1	0	0	1	0	1	0	1
EX7OB2	6	12	1	0	23	1.24	14.9584	0	1	1	2	2	1	1	48	99	99	0	0	0	0	0	1	0	0	0	0	0	1	1	1	1	2	0	0	0	0	1	1	0	1	1	1
EX3OB3	10	12	1	0	30	1.44	14.4676	1	2	1	3	1	99	45	45	99	99	1	18	1	0	0	1	0	0	0	0	0	0	0	1	1	2	1	2	0	0	0	0	0	0	0	1
EX3OB7	10	12	1	0	27	1.39	13.9744	1	2	1	3	1	99	45	45	99	99	1	101	2	0	0	1	1	1	1	0	1	0	0	1	1	2	1	2	0	1	0	0	0	0	0	1
EX7OB3	6	12	1	0	26	1.32	14.9219	0	1	1	3	2	0	0	0	99	99	1	333	2	0	0	1	1	1	1	0	0	0	1	0	0	0	0	0	0	1	0	0	0	1	1	1
EX7OB7	6	12	1	0	23	1.22	15.4528	0	1	1	3	1	99	45	45	99	99	1	5	1	0	0	1	0	0	0	0	0	1	0	0	0	0	0	0	0	1	0	1	0	1	0	1
MchOB7	1	12	1	0	28	1.433	13.6353	1	2	1	3	1	0	0	0	0	99	1	7	1	0	0	1	0	1	1	1	0	1	1	1	1	3	1	2	0	1	0	0	0	1	1	1
Nk1OB6	3	12	1	0	40	1.46	18.7652	0	0	0	3	1	0	0	0	99	99	1	86	2	0	0	1	1	1	1	0	0	0	1	1	1	2	1	2	0	0	0	0	0	1	0	1
SaOB6	2	12	1	0	28	1.34	15.5937	0	1	1	3	1	0	0	0	99	0	1	8	1	0	0	1	1	1	1	1	0	0	0	1	1	2	0	0	1	0	0	0	0	1	0	1
SaOB7	2	12	1	0	29	1.37	15.451	0	1	1	3	2	0	0	0	99	0	1	11	1	0	0	1	1	1	1	1	1	1	1	1	1	3	1	3	1	1	0	0	0	1	1	1
SaOB8	2	12	1	0	29	1.39	15.0096	0	1	1	3	1	0	0	0	0	99	1	62	2	0	0	1	0	1	1	1	1	1	0	1	1	2	0	0	0	0	0	0	0	0	0	1
EX1OB4	12	13	1	0	30	1.48	13.6961	1	2	1	2	1	99	45	45	99	99	0	0	0	0	0	0	0	1	1	0	0	0	0	1	1	3	1	3	1	0	0	1	1	1	1	1
EX2OB2	11	13	1	0	38	1.45	18.0737	0	0	0	0	0	99	45	45	99	99	0	0	0	0	0	0	0	1	1	1	0	1	0	1	1	3	1	3	1	1	0	1	1	1	0	0
EX2OB3	11	13	1	0	42	1.51	18.4202	0	0	0	0	0	99	45	45	99	99	0	0	0	0	0	0	0	1	1	1	0	1	1	1	1	3	1	3	1	0	0	0	0	0	0	0
EX4OB4	9	13	1	0	49	1.39	25.361	0	0	0	2	1	99	45	45	99	99	0	0	0	0	0	0	0	1	1	0	0	0	0	1	1	3	1	3	0	1	1	1	1	1	1	1
EX4OB5	9	13	1	0	30	1.35	16.4609	0	1	1	2	1	99	45	45	99	99	0	0	0	0	0	0	0	1	1	0	0	1	0	1	1	3	1	3	0	0	0	1	1	1	1	1
EX5OB5	8	13	1	0	34	1.45	16.1712	0	1	1	2	1	99	45	45	99	99	0	0	0	0	0	0	0	1	1	0	0	0	0	1	1	3	1	3	0	1	1	1	1	1	1	1
EX6OB6	7	13	1	0	38	1.49	17.1163	0	0	0	2	2	0	0	0	3	99	0	0	0	0	0	0	1	0	0	0	0	0	0	1	1	3	1	3	0	1	1	1	1	1	1	1
EX8OB3	5	13	1	0	30	1.4	15.3061	0	2	1	2	2	1	1	24	3	99	0	0	0	0	0	0	0	1	1	0	0	0	0	0	0	0	0	0	0	0	0	0	0	0	0	1
MchOB10	1	13	1	0	39	1.46	18.2961	0	0	0	2	1	0	0	0	0	99	0	0	0	0	0	0	0	1	1	0	0	1	0	0	1	1	1	1	1	0	0	1	0	1	1	1
MchOB11	1	13	1	0	37	1.37	19.7134	0	0	0	2	1	0	0	0	0	99	0	0	0	0	0	0	0	1	1	1	1	1	0	1	1	2	1	2	1	1	1	0	0	0	0	1
MchOB9	1	13	1	0	34	1.44	16.3966	0	1	1	2	1	0	0	0	0	99	0	0	0	0	0	0	0	1	1	1	1	0	0	1	1	2	1	2	1	1	0	1	1	1	1	1
Nk1OB7	3	13	1	0	38	1.5	16.8889	0	1	1	2	1	0	0	0	99	99	0	0	0	0	0	0	0	1	1	0	0	1	0	0	1	1	1	1	0	1	1	0	0	0	0	1
Nk1OB8	3	13	1	0	34	1.46	15.9505	0	1	1	2	2	0	0	0	0	99	0	0	0	0	0	0	0	1	1	0	0	0	0	1	1	2	1	2	1	1	0	0	0	0	0	1
Nk1OB9	3	13	1	0	38	1.51	16.6659	0	1	1	2	2	0	0	0	0	99	0	0	0	0	0	0	0	1	1	0	0	0	0	1	1	2	1	2	1	1	0	0	0	1	0	1
Nk2OB8	4	13	1	0	28	1.42	13.8861	1	2	1	2	1	0	0	0	99	99	0	0	0	0	0	0	0	1	1	1	1	1	1	1	1	2	1	2	0	1	1	0	0	1	1	1
EX2OB5	11	13	1	0	32	1.41	16.0958	0	1	1	2	1	0	0	0	0	99	0	0	0	0	0	1	0	1	1	0	0	0	0	1	1	3	1	2	1	0	0	1	0	0	0	1
Nk2OB7	4	13	1	0	43	1.63	16.1843	0	1	1	2	1	0	0	0	99	99	0	0	0	0	0	1	0	1	1	0	0	0	0	1	1	3	1	3	1	1	1	1	0	0	0	1
Nk2OB9	4	13	1	0	35	1.5	15.5556	0	1	1	2	2	1	1	216	3	99	0	0	0	0	0	1	0	1	1	0	0	0	0	1	1	3	1	3	1	1	0	1	0	0	0	1
SaOB10	2	13	1	0	30	1.35	16.4609	0	1	1	2	1	0	0	0	0	99	0	0	0	0	0	1	0	1	1	1	0	1	1	1	1	2	1	2	1	0	0	1	1	1	1	1
EX3OB4	10	13	1	0	38	1.48	17.3484	0	0	0	3	1	99	45	45	99	99	1	30	1	0	0	1	1	1	1	0	0	0	1	1	1	2	1	2	1	1	1	1	1	1	1	1
EX5OB4	8	13	1	0	36	1.47	16.6597	0	1	1	3	1	99	45	45	99	99	1	14	1	0	0	1	0	0	0	0	0	0	0	1	1	2	1	2	0	0	0	0	0	1	1	1
EX7OB4	6	13	1	0	32	1.43	15.6487	0	1	1	3	2	99	45	45	99	99	1	74	2	0	0	1	1	1	1	0	0	1	1	1	1	3	1	2	1	1	0	1	0	1	1	1
MchOB12	1	13	1	0	40	1.56	16.4366	0	1	1	3	2	1	1	96	0	99	1	1	1	0	0	1	1	1	1	0	1	1	1	1	1	2	1	2	1	0	1	1	1	1	1	1
SaOB11	2	13	1	0	30	1.39	15.5271	0	1	1	3	1	0	0	0	0	99	1	4	1	0	0	1	0	1	1	1	1	1	1	1	1	2	1	2	1	1	1	1	1	1	0	1
SaOB12	2	13	1	0	30	1.36	16.2197	0	1	1	3	1	0	0	0	0	99	1	1	1	0	0	1	1	1	1	1	0	1	1	1	1	2	1	2	1	1	0	1	0	1	0	1
SaOB9	2	13	1	0	35	1.49	15.7651	0	1	1	1	0	0	0	0	99	0	1	15	1	0	0	1	0	1	1	1	0	1	1	1	1	2	1	2	1	0	0	0	0	1	0	0
EX1OB6	12	14	1	0	32	1.45	15.22	0	2	1	0	0	99	45	45	99	99	0	0	0	0	0	0	0	1	0	0	0	0	0	0	1	1	1	1	1	1	1	1	0	1	1	0
EX2OB6	11	14	1	0	42	1.48	19.1746	0	0	0	2	1	99	45	45	99	99	0	0	0	0	0	0	0	1	1	0	0	0	0	1	1	3	1	3	0	1	0	1	0	1	1	1
EX4OB6	9	14	1	0	31	1.45	14.7444	1	2	1	0	0	99	45	45	99	99	0	0	0	0	0	0	0	1	1	0	0	0	0	1	1	2	1	2	1	1	1	0	0	1	1	0
EX5OB6	8	14	1	0	45	1.61	17.3604	0	1	1	2	1	99	45	45	99	99	0	0	0	0	0	0	0	1	1	0	0	0	0	1	1	3	1	3	1	1	1	0	0	1	1	1
EX6OB1	7	14	1	0	34	1.49	15.3146	1	2	1	2	1	99	45	45	99	99	0	0	0	0	0	0	0	0	0	1	1	1	0	1	1	3	1	3	1	0	0	1	0	1	0	1
EX6OB2	7	14	1	0	39	1.5	17.3333	0	1	1	2	1	99	45	45	99	99	0	0	0	0	0	0	0	0	0	1	1	1	0	1	1	3	1	3	1	0	0	1	1	1	1	1
EX8OB5	5	14	1	0	40	1.52	17.313	0	1	1	2	1	99	45	45	99	99	0	0	0	0	0	0	0	0	0	0	0	0	0	1	1	2	1	2	0	0	0	1	1	0	0	1
MchOB14	1	14	1	0	41	1.54	17.2879	0	1	1	0	0	0	0	0	0	99	0	0	0	0	0	0	0	0	0	0	0	0	0	0	0	0	0	0	1	0	0	0	0	1	1	0
MchOB16	1	14	1	0	32	1.47	14.8086	1	2	1	0	0	0	0	0	0	99	0	0	0	0	0	0	1	1	1	0	0	1	0	0	0	0	0	0	0	1	0	0	0	1	1	0
Nk1OB10	3	14	1	0	36	1.49	16.2155	0	1	1	0	0	0	0	0	99	99	0	0	0	0	0	0	0	1	1	0	1	0	0	1	1	3	1	2	1	1	1	1	0	0	0	0
Nk1OB11	3	14	1	0	34	1.48	15.5223	0	2	1	2	2	1	1	72	1	99	0	0	0	0	0	0	0	1	1	99	1	0	0	1	1	3	1	2	1	1	1	1	0	0	0	1
Nk2OB10	4	14	1	0	47	1.6	18.3594	0	0	0	2	1	0	0	0	99	99	0	0	0	0	0	0	0	1	1	0	0	0	0	0	0	0	0	0	1	1	1	1	0	0	0	1
Nk2OB11	4	14	1	0	44	1.58	17.6254	0	0	0	2	1	0	0	0	99	99	0	0	0	0	0	0	0	1	1	0	0	0	0	0	1	1	1	1	1	0	0	0	0	1	0	1
Nk2OB12	4	14	1	0	43	1.57	17.4449	0	1	1	2	1	0	0	0	99	99	0	0	0	0	0	0	0	1	1	0	0	0	0	1	1	2	1	2	0	0	0	0	0	0	0	1
SaOB13	2	14	1	0	35	1.53	14.9515	1	2	1	2	1	0	0	0	0	99	0	0	0	0	0	0	0	1	1	0	0	0	0	1	1	2	1	2	0	0	0	1	0	1	1	1
SaOB14	2	14	1	0	32	1.53	13.67	1	2	1	2	1	1	1	24	0	99	0	0	0	0	0	0	0	1	1	0	0	1	0	1	1	2	1	2	1	0	0	1	0	0	0	1
SaOB15	2	14	1	0	45	1.57	18.2563	0	0	0	2	1	0	0	0	0	99	0	0	0	0	0	0	0	1	1	0	0	0	1	1	1	2	1	2	0	1	0	1	0	1	0	1
SaOB16	2	14	1	0	40	1.52	17.313	0	1	1	2	1	0	0	0	0	99	0	0	0	0	0	0	0	1	1	1	0	0	0	1	1	2	1	2	1	0	0	1	0	1	0	1
EX3OB5	10	14	1	0	39	1.55	16.2331	0	1	1	2	1	99	45	45	99	99	0	0	0	0	0	1	1	1	1	0	0	1	1	1	1	2	1	2	1	0	0	0	0	0	0	1
EX1OB5	12	14	1	0	36	1.5	16	0	1	1	3	2	0	0	0	3	99	1	12	1	0	0	0	0	1	1	1	0	1	1	1	1	3	1	3	1	0	0	0	0	1	0	1
MchOB15	1	14	1	0	40	1.54	16.8663	0	1	1	1	0	0	0	0	0	99	1	1	1	0	0	0	0	1	1	1	1	1	0	0	1	1	0	0	1	1	0	0	0	1	1	0
EX8OB4	5	14	1	0	40	1.52	17.313	0	1	1	3	2	0	0	0	99	99	1	1194	2	1	1	1	1	1	1	1	0	1	1	0	0	0	0	0	0	1	1	0	0	1	1	1
MchOB13	1	14	1	0	35	1.45	16.6468	0	1	1	1	0	0	0	0	0	99	1	5	1	0	0	1	0	1	1	1	1	1	0	1	1	2	1	2	1	1	1	1	1	1	1	0
Nk1OB12	3	14	1	0	38	1.48	17.3484	0	1	1	3	1	0	0	0	99	99	1	1	1	0	0	1	1	1	1	0	0	0	0	1	1	3	1	3	1	1	0	1	0	1	0	1
EX1OB7	12	15	1	0	36	45	45	45	99	45	2	2	0	0	0	0	99	0	0	0	0	0	0	0	1	1	1	1	1	1	1	1	3	1	3	1	0	0	1	1	1	1	1
EX2OB7	11	15	1	0	44	1.58	17.6254	0	1	1	0	0	99	45	45	99	99	0	0	0	0	0	0	0	1	1	0	0	0	0	1	1	2	1	2	0	0	0	1	0	1	0	0
EX3OB6	10	15	1	0	37	1.51	16.2274	0	2	1	2	1	99	45	45	99	99	0	0	0	0	0	0	0	1	1	0	0	0	0	1	1	2	1	2	0	0	0	1	0	1	1	1
EX4OB7	9	15	1	0	41	1.59	16.2177	0	2	1	2	2	0	0	0	99	99	0	0	0	0	0	0	0	1	1	0	0	0	0	1	1	3	1	3	1	1	1	0	0	1	1	1
EX5OB7	8	15	1	0	49	1.64	18.2183	0	0	0	2	1	99	45	45	99	99	0	0	0	0	0	0	0	1	1	0	0	1	0	1	1	3	1	3	1	1	1	1	0	1	0	1
EX6OB3	7	15	1	0	35	1.49	15.7651	1	2	1	2	2	0	0	0	0	99	0	0	0	0	0	0	0	1	1	1	1	1	1	1	1	3	1	3	1	1	0	1	1	1	1	1
MchOB17	1	15	1	0	28	1.36	15.1384	1	2	1	0	0	0	0	0	0	99	0	0	0	0	0	0	0	1	1	1	1	0	0	0	1	1	0	0	1	1	1	0	0	1	1	0
MchOB18	1	15	1	0	50	1.58	20.0288	0	0	0	0	0	0	0	0	0	99	0	0	0	0	0	0	0	1	1	1	1	1	0	1	1	2	1	2	1	0	0	1	1	1	1	0
MchOB19	1	15	1	0	33	1.6	12.8906	1	2	1	2	1	99	45	45	99	99	0	0	0	0	0	0	0	0	0	0	0	0	0	1	1	3	1	3	1	1	0	1	0	1	1	1
Nk1OB13	3	15	1	0	49	1.62	18.6709	0	0	0	2	1	0	0	0	99	99	0	0	0	0	0	0	0	1	1	1	1	0	0	1	1	3	1	3	1	0	0	0	0	0	0	1
Nk1OB14	3	15	1	0	55	1.73	18.3768	0	0	0	2	1	0	0	0	99	99	0	0	0	0	0	0	1	1	1	1	0	0	0	1	1	3	1	3	1	1	1	1	0	1	0	1
Nk1OB15	3	15	1	0	52	1.69	18.2066	0	0	0	0	0	0	0	0	99	99	0	0	0	0	0	0	0	1	1	1	1	0	0	1	1	2	1	2	1	0	0	1	0	0	0	0
Nk2OB14	4	15	1	0	49	1.62	18.6709	0	0	0	2	1	0	0	0	99	99	0	0	0	0	0	0	0	1	1	0	0	1	1	0	0	0	0	0	0	1	1	0	0	1	0	1
SaOB19	2	15	1	0	50	1.63	18.8189	0	0	0	0	0	0	0	0	99	0	0	0	0	0	0	0	0	1	1	0	0	1	0	1	1	2	1	2	1	0	0	1	0	0	0	0
SaOB20	2	15	1	0	50	1.65	18.3655	0	0	0	2	1	0	0	0	0	99	0	0	0	0	0	0	0	1	1	1	0	1	0	1	1	3	1	3	1	1	0	0	0	0	0	1
EX8OB7	5	15	1	0	35	1.54	14.758	1	2	1	2	2	0	0	0	1	99	0	0	0	0	0	1	1	0	0	0	0	0	0	1	1	2	1	2	0	1	0	0	0	1	1	1
Nk2OB13	4	15	1	0	52	1.68	18.424	0	0	0	2	1	0	0	0	99	99	0	0	0	0	0	1	0	1	1	0	0	0	0	1	1	2	0	0	0	1	0	0	0	0	0	1
Nk2OB15	4	15	1	0	62	1.64	23.0518	0	0	0	2	1	0	0	0	99	99	0	0	0	0	0	1	1	1	1	0	0	0	0	0	0	0	0	0	0	0	1	0	0	1	0	1
SaOB17	2	15	1	0	53	1.68	18.7783	0	0	0	0	0	0	0	0	99	0	0	0	0	0	0	1	1	1	1	0	0	1	1	1	1	2	1	2	1	1	1	0	0	0	0	0
MchOB20	1	15	1	0	39	1.52	16.8802	0	1	1	3	1	0	0	0	0	99	1	6	1	0	0	1	1	1	0	0	1	1	1	1	1	2	1	2	1	1	0	0	0	1	1	1
SaOB18	2	15	1	0	53	1.66	19.2336	0	0	0	1	0	0	0	0	99	1	1	8	1	0	0	1	0	1	1	1	0	0	1	1	1	2	1	2	1	0	0	1	0	0	0	0
EX1YG1	12	6	0	1	21	1.16	15.6064	0	0	0	2	1	99	45	45	99	99	0	0	0	0	0	0	0	0	0	1	1	1	0	1	1	3	1	3	0	1	1	1	1	1	0	1
EX2YG1	11	6	0	1	18	1.1	14.876	0	0	0	2	1	99	45	45	99	99	0	0	0	0	0	0	0	0	0	0	1	0	0	0	1	1	1	1	1	0	0	0	0	1	1	1
EX3YG1	10	6	0	1	22	1.23	14.5416	0	0	0	2	1	99	45	45	99	99	0	0	0	0	0	0	0	0	0	0	0	0	0	1	1	2	1	2	0	0	0	1	1	0	0	1
EX4YG7	9	6	0	1	16	1.07	13.975	0	0	0	0	0	99	45	45	99	99	0	0	0	0	0	0	0	0	0	0	0	0	0	1	1	3	1	3	1	0	0	0	0	1	1	0
EX5YG4	8	6	0	1	16	1.19	11.2986	1	2	1	2	1	99	45	45	99	99	0	0	0	0	0	0	0	1	1	0	0	0	0	1	1	3	1	3	1	0	0	1	0	1	0	1
MchYG5	1	6	0	1	20	1.2	13.8889	0	1	1	2	1	0	0	0	0	99	0	0	0	0	0	0	0	1	1	1	1	0	0	1	1	3	1	3	1	0	0	1	0	1	0	1
MchYG6	1	6	0	1	18	1.14	13.8504	0	1	1	0	0	0	0	0	0	99	0	0	0	0	0	0	0	1	1	0	0	1	0	1	1	2	1	2	0	0	0	0	0	0	0	0
MchYG7	1	6	0	1	16	1.13	12.5303	1	2	1	0	0	99	45	45	99	99	0	0	0	0	0	0	0	0	0	0	0	0	0	0	0	0	0	0	0	0	0	0	0	0	0	0
Nk1YG1	3	6	0	1	18	1.13	14.0966	0	0	0	2	1	0	0	0	99	99	0	0	0	0	0	0	0	1	1	0	0	0	0	1	1	3	1	3	1	1	1	0	0	0	0	1
Nk1YG2	3	6	0	1	18	1.11	14.6092	0	0	0	2	1	0	0	0	99	99	0	0	0	0	0	0	0	1	1	1	1	0	0	1	1	3	1	99	1	1	1	1	0	1	0	1
Nk1YG3	3	6	0	1	20	1.17	14.6103	0	0	0	0	0	0	0	0	99	99	0	0	0	0	0	0	0	1	1	0	1	0	0	1	1	2	0	0	0	0	0	1	1	1	0	0
Nk2YG1	4	6	0	1	17	1.18	12.2091	1	2	1	0	0	0	0	0	99	99	0	0	0	0	0	0	0	1	1	1	0	0	0	1	1	2	0	0	0	1	0	0	0	0	0	0
Nk2YG2	4	6	0	1	18	1.14	13.8504	0	1	1	0	0	0	0	0	99	99	0	0	0	0	0	0	0	0	0	0	0	0	0	0	0	0	0	0	0	1	1	1	1	1	1	0
Nk2YG3	4	6	0	1	22	1.25	14.08	0	0	0	2	1	0	0	0	99	99	0	0	0	0	0	0	0	1	1	0	0	0	0	0	0	0	0	0	1	0	0	0	0	1	0	1
SaYG4	2	6	0	1	19	1.2	13.1944	0	1	1	2	1	0	0	0	0	99	0	0	0	0	0	0	0	0	0	0	0	1	1	1	1	2	1	2	1	0	0	1	0	1	0	1
EX6YG3	7	6	0	1	19	1.13	14.8798	0	0	0	3	2	0	0	0	0	99	1	205	2	0	0	1	1	0	0	0	0	1	0	1	1	2	1	2	0	1	0	1	0	1	0	1
EX7YG1	6	6	0	1	19	1.09	15.9919	0	0	0	1	0	99	45	45	99	99	1	70	2	0	0	1	1	1	1	0	0	0	0	1	1	3	1	2	1	1	0	0	0	0	0	0
EX8YG1	5	6	0	1	16	1.09	13.4669	0	1	1	3	2	0	0	0	3	99	1	28	1	0	0	1	0	1	1	1	1	0	0	1	1	2	1	2	1	0	0	0	0	0	0	1
MchYG8	1	6	0	1	17	1.12	13.5523	0	1	1	1	0	99	45	45	99	99	1	4	1	0	0	1	0	0	0	1	1	0	0	0	0	0	0	0	0	0	0	0	0	0	0	0
SaYG1	2	6	0	1	15	1.09	12.6252	1	2	1	3	1	0	0	0	0	99	1	17	1	0	0	1	1	0	0	1	1	1	0	1	1	2	1	2	1	0	0	0	0	1	0	1
SaYG2	2	6	0	1	20	1.11	16.2324	0	0	0	3	2	0	0	0	99	1	1	14	1	0	0	1	1	0	0	1	0	1	1	1	1	2	0	0	1	0	1	1	0	0	0	1
SaYG3	2	6	0	1	21	1.19	14.8295	0	0	0	3	1	0	0	0	0	99	1	21	1	0	0	1	1	1	1	1	1	0	0	1	1	3	0	0	1	0	0	1	1	0	0	1
EX1YG2	12	7	0	1	18	1.16	13.3769	0	1	1	0	0	99	45	45	99	99	0	0	0	0	0	0	0	1	1	1	1	1	1	1	1	3	1	3	0	0	0	1	0	1	0	0
EX2YG2	11	7	0	1	18	1.12	14.3495	0	0	0	2	1	99	45	45	99	99	0	0	0	0	0	0	0	99	99	99	99	99	99	99	99	99	99	99	99	99	99	99	99	99	99	1
EX3YG4	10	7	0	1	17	1.17	12.4187	1	2	1	0	0	99	45	45	99	99	0	0	0	0	0	0	0	1	1	0	0	0	0	1	1	3	1	3	0	0	0	1	1	1	1	0
EX4YG1	9	7	0	1	20	1.21	13.6603	0	1	1	2	1	99	45	45	99	99	0	0	0	0	0	0	0	1	1	0	0	0	0	0	0	0	0	0	0	0	0	0	0	1	1	1
EX5YG5	8	7	0	1	25	1.21	17.0753	0	0	0	2	1	99	45	45	99	99	0	0	0	0	0	0	0	1	1	0	0	1	0	1	1	3	0	0	0	0	0	1	0	1	0	1
EX6YG1	7	7	0	1	18	1.19	12.711	0	2	1	2	2	99	45	45	99	99	0	0	0	0	0	0	1	1	1	1	1	1	0	1	1	2	1	2	0	0	1	1	0	0	0	1
EX6YG2	7	7	0	1	25	1.26	15.747	0	0	0	2	2	99	45	45	99	99	0	0	0	0	0	0	0	0	0	0	0	0	0	0	0	0	0	0	0	0	0	0	0	0	0	1
EX8YG2	5	7	0	1	24	1.27	14.88	0	0	0	2	2	99	45	45	99	99	0	0	0	0	0	0	1	1	1	0	1	1	1	0	0	0	0	0	0	0	0	0	0	1	1	1
MchYG1	1	7	0	1	26	1.32	14.9219	0	0	0	2	2	0	0	0	0	99	0	0	0	0	0	0	0	1	1	1	0	1	1	0	0	0	0	0	0	1	1	1	0	1	0	1
MchYG2	1	7	0	1	19	1.22	12.7654	0	2	1	2	2	0	0	0	0	99	0	0	0	0	0	0	0	1	1	1	0	1	1	1	1	2	1	1	1	1	0	0	0	0	0	1
MchYG4	1	7	0	1	20	1.23	13.2196	0	1	1	0	0	0	0	0	0	99	0	0	0	0	0	0	0	1	1	0	0	1	0	1	1	2	1	1	0	0	1	1	0	1	0	0
Nk1YG4	3	7	0	1	20	1.17	14.6103	0	0	0	2	1	0	0	0	99	99	0	0	0	0	0	0	0	1	1	0	1	0	0	1	1	3	1	3	0	0	0	1	0	1	0	1
Nk1YG5	3	7	0	1	20	1.23	13.2196	0	1	1	2	1	0	0	0	99	99	0	0	0	0	0	0	0	1	1	0	0	0	0	1	1	2	1	2	0	0	1	0	0	0	0	1
Nk1YG6	3	7	0	1	21	1.21	14.3433	0	0	0	2	1	0	0	0	99	99	0	0	0	0	0	0	0	0	0	0	0	0	0	1	1	2	1	2	0	0	0	0	0	1	1	1
Nk2YG4	4	7	0	1	25	1.26	15.747	0	0	0	2	1	0	0	0	99	99	0	0	0	0	0	0	1	1	1	0	0	0	0	0	0	0	0	0	0	0	0	0	0	0	0	1
Nk2YG5	4	7	0	1	24	1.3	14.2012	0	0	0	2	2	0	0	0	1	99	0	0	0	0	0	0	0	1	1	0	0	0	0	1	1	2	1	2	0	0	1	1	0	1	0	1
Nk2YG6	4	7	0	1	20	1.22	13.4372	0	1	1	2	1	0	0	0	99	99	0	0	0	0	0	0	0	1	1	0	0	0	0	0	0	0	0	0	0	0	0	1	0	1	0	1
SaYG5	2	7	0	1	21	1.22	14.1091	0	0	0	0	0	0	0	0	99	1	0	0	0	0	0	0	0	1	1	1	0	1	1	1	1	2	1	2	1	1	1	1	0	1	1	0
EX2YG3	11	7	0	1	23	1.24	14.9584	0	0	0	2	1	99	45	45	99	99	0	0	0	0	0	1	1	1	1	1	1	1	0	1	1	2	1	2	0	0	0	1	1	1	1	1
EX2YG4	11	7	0	1	19	1.17	13.8798	0	1	1	2	2	99	45	45	99	99	0	0	0	0	0	1	1	1	1	0	0	0	0	1	1	3	1	3	0	0	99	1	1	0	0	1
EX5YG6	8	7	0	1	25	1.29	15.0231	0	0	0	2	1	99	45	45	99	99	0	0	0	0	0	1	0	1	1	0	0	1	0	1	1	3	0	0	0	0	0	1	0	1	0	1
EX7YG3	6	7	0	1	23	1.11	18.6673	0	0	0	0	0	99	45	45	99	99	0	0	0	0	0	1	0	0	0	1	0	0	0	1	1	3	1	3	0	0	0	1	0	0	0	0
EX4YG2	9	7	0	1	19	1.24	12.3569	1	2	1	3	1	99	45	45	99	99	1	64	2	0	0	1	0	0	0	0	0	0	1	1	1	3	1	3	1	0	0	1	1	1	1	1
EX7YG2	6	7	0	1	22	1.18	15.8001	0	0	0	3	1	99	45	45	99	99	1	1	1	0	0	1	0	1	1	0	99	1	1	0	0	0	0	0	0	0	0	1	0	1	0	1
EX8YG3	5	7	0	1	21	1.19	14.8295	0	0	0	1	0	99	45	45	99	99	1	15	1	0	0	1	0	1	1	1	0	1	1	1	1	3	1	3	1	1	0	1	1	0	0	0
MchYG3	1	7	0	1	22	1.22	14.781	0	0	0	1	0	99	45	45	99	99	1	23	1	0	0	1	1	1	1	1	0	0	0	1	1	2	1	2	0	0	0	0	0	0	0	0
SaYG6	2	7	0	1	25	1.25	16	0	0	0	1	0	0	0	0	0	99	1	2	1	0	0	1	0	1	0	1	0	1	1	1	1	3	1	3	1	1	0	1	1	1	1	0
SaYG7	2	7	0	1	23	1.23	15.2026	0	0	0	3	2	0	0	0	99	1	1	6	1	0	0	1	1	1	1	1	1	0	1	0	1	1	1	1	1	1	1	1	0	0	0	1
SaYG8	2	7	0	1	24	1.26	15.1172	0	0	0	3	1	0	0	0	1	99	1	198	2	0	0	1	1	1	1	1	1	1	1	1	1	2	1	2	1	0	0	1	1	1	1	1
EX2YG5	11	8	0	1	22	1.17	16.0713	0	0	0	2	1	99	45	45	99	99	0	0	0	0	0	0	0	1	1	0	0	0	0	1	1	3	1	3	1	1	1	1	0	0	0	1
EX3YG5	10	8	0	1	19	1.21	12.9773	0	2	1	2	1	99	45	45	99	99	0	0	0	0	0	0	0	0	0	0	0	0	0	1	1	2	1	2	0	0	0	0	0	0	0	1
EX4YG3	9	8	0	1	21	1.28	12.8174	1	2	1	2	1	99	45	45	99	99	0	0	0	0	0	0	0	1	1	1	0	0	1	1	1	3	1	3	1	1	0	1	1	1	1	1
EX4YG6	9	8	0	1	59	1.36	31.8988	0	0	0	2	2	0	0	0	0	99	0	0	0	0	0	0	0	1	1	1	0	0	0	0	0	0	0	0	0	1	1	0	0	1	0	1
EX5YG7	8	8	0	1	25	1.32	14.348	0	1	1	2	1	99	45	45	99	99	0	0	0	0	0	0	0	1	1	0	0	0	0	1	1	2	1	2	0	1	1	1	0	1	0	1
EX6YG4	7	8	0	1	30	1.24	19.5109	0	0	0	2	1	99	45	45	99	99	0	0	0	0	0	0	0	0	0	0	0	0	0	1	1	2	1	2	0	1	0	0	0	0	0	1
EX6YG5	7	8	0	1	20	1.27	12.4	1	2	1	2	1	99	45	45	99	99	0	0	0	0	0	0	0	1	1	0	0	0	0	0	0	0	0	0	0	0	0	1	1	0	0	1
EX8YG4	5	8	0	1	20	1.22	13.4372	0	1	1	2	1	99	45	45	99	99	0	0	0	0	0	0	0	0	0	0	1	0	0	1	1	2	1	2	0	1	0	1	0	1	1	1
EX8YG5	5	8	0	1	21	1.19	14.8295	0	0	0	2	1	99	45	45	99	99	0	0	0	0	0	0	1	1	1	1	1	1	1	1	1	3	1	1	0	0	0	0	0	0	0	1
MchYG13	1	8	0	1	24	1.28	14.6484	0	0	0	2	1	0	0	0	0	99	0	0	0	0	0	0	0	1	1	0	1	1	1	1	1	2	1	2	0	1	1	0	0	0	0	1
MchYG14	1	8	0	1	21	1.18	15.0819	0	0	0	2	2	0	0	0	0	99	0	0	0	0	0	0	0	1	1	1	1	1	0	0	0	0	0	0	0	1	0	0	0	0	0	1
MchYG15	1	8	0	1	28	1.33	15.829	0	0	0	2	1	0	0	0	0	99	0	0	0	0	0	0	0	0	0	1	1	1	0	0	1	1	1	1	1	1	0	0	0	0	0	1
MchYG16	1	8	0	1	23	1.24	14.9584	0	0	0	2	1	0	0	0	0	99	0	0	0	0	0	0	0	1	1	0	1	0	0	1	1	2	1	2	0	1	1	1	0	1	1	1
Nk1YG7	3	8	0	1	23	1.23	15.2026	0	0	0	2	1	0	0	0	99	99	0	0	0	0	0	0	0	1	1	1	0	0	0	1	1	3	1	3	1	1	0	0	0	1	1	1
Nk1YG8	3	8	0	1	25	1.25	16	0	0	0	2	1	0	0	0	99	99	0	0	0	0	0	0	0	1	1	0	0	0	0	1	1	2	1	2	1	1	0	0	0	0	0	1
Nk1YG9	3	8	0	1	22	1.19	15.5356	0	0	0	0	0	0	0	0	99	99	0	0	0	0	0	0	0	1	1	0	0	0	0	1	1	2	0	0	0	0	0	1	0	1	0	0
Nk2YG7	4	8	0	1	20	1.23	13.2196	0	1	1	2	1	99	45	45	99	99	0	0	0	0	0	0	0	1	1	0	0	1	0	1	1	2	1	2	0	0	1	0	0	1	0	1
Nk2YG8	4	8	0	1	27	1.31	15.7333	0	0	0	2	2	0	0	0	3	99	0	0	0	0	0	0	0	1	1	0	0	0	0	1	1	2	1	2	0	0	0	1	0	1	0	1
Nk2YG9	4	8	0	1	20	1.24	13.0073	0	2	1	2	2	0	0	0	2	99	0	0	0	0	0	0	0	1	1	0	0	0	0	1	1	3	1	3	0	0	99	1	1	0	0	1
SaYG10	2	8	0	1	25	1.21	17.0753	0	0	0	2	2	0	0	0	99	0	0	0	0	0	0	0	0	1	1	1	1	0	0	0	0	0	0	0	0	0	0	0	0	1	1	1
SaYG11	2	8	0	1	21	1.25	13.44	0	1	1	2	1	0	0	0	0	99	0	0	0	0	0	0	0	1	1	0	0	0	0	0	0	0	0	0	0	1	1	0	0	0	0	1
EX3YG6	10	8	0	1	24	1.3	14.2012	0	1	1	2	1	99	45	45	99	99	0	0	0	0	0	1	1	1	1	0	0	0	0	1	1	3	1	3	1	0	0	0	0	0	0	1
EX5YG1	8	8	0	1	22	1.25	14.08	0	1	1	2	1	99	45	45	99	99	0	0	0	0	0	1	0	1	1	0	1	1	1	1	1	3	1	3	1	1	0	1	0	1	0	1
EX7YG4	6	8	0	1	23	1.19	16.2418	0	0	0	2	2	0	0	0	99	99	0	0	0	0	0	1	0	1	1	0	0	0	0	1	1	3	0	0	1	1	1	1	0	1	1	1
EX1YG3	12	8	0	1	22	1.21	15.0263	0	0	0	3	2	0	0	0	1	99	1	81	2	0	0	1	1	1	1	1	0	1	1	1	1	3	1	3	1	0	0	1	1	1	1	1
EX7YG5	6	8	0	1	26	1.22	17.4684	0	0	0	3	2	0	0	0	0	99	1	14	1	0	0	1	1	1	1	0	0	0	0	1	1	2	0	0	0	1	0	1	1	1	1	1
SaYG12	2	8	0	1	21	1.21	14.3433	0	1	1	3	2	0	0	0	99	0	1	3	1	0	0	1	1	1	1	1	0	0	0	0	1	1	1	1	1	0	0	0	0	0	0	1
SaYG9	2	8	0	1	21	1.26	13.2275	0	1	1	3	2	0	0	0	99	0	1	91	2	0	0	1	1	1	1	1	1	1	0	1	1	2	1	2	1	0	1	1	0	1	0	1
EX1YG5	12	9	0	1	28	1.3	16.568	0	0	0	2	1	99	45	45	99	99	0	0	0	0	0	0	0	1	1	1	1	1	1	1	1	3	1	3	0	1	1	1	0	1	0	1
EX2YG7	11	9	0	1	27	1.32	15.4959	0	0	0	2	1	99	45	45	99	99	0	0	0	0	0	0	0	0	0	0	0	0	0	1	1	2	1	2	0	1	0	1	1	0	0	1
EX3YG7	10	9	0	1	24	1.3	14.2012	0	1	1	2	2	0	0	0	3	99	0	0	0	0	0	0	0	1	1	0	0	1	1	1	1	3	1	3	0	0	0	0	0	0	0	1
EX5YG3	8	9	0	1	21	1.22	14.1091	0	1	1	2	1	99	45	45	99	99	0	0	0	0	0	0	0	1	1	0	0	0	0	1	1	3	1	3	0	1	0	0	0	0	0	1
EX6YG6	7	9	0	1	25	1.28	15.2588	0	0	0	2	1	99	45	45	99	99	0	0	0	0	0	0	0	1	1	0	0	0	0	0	0	0	0	0	0	1	1	1	1	1	1	1
EX8YG6	5	9	0	1	23	1.3	13.6095	0	1	1	2	2	0	0	0	99	99	0	0	0	0	0	0	0	1	1	0	0	0	0	0	0	0	0	0	0	0	0	0	0	1	0	1
MchYG10	1	9	0	1	25	1.32	14.348	0	1	1	0	0	0	0	0	0	99	0	0	0	0	0	0	0	1	1	0	1	1	1	1	1	2	1	2	0	0	1	0	0	0	0	0
MchYG11	1	9	0	1	24	1.29	14.4222	0	1	1	2	1	0	0	0	0	99	0	0	0	0	0	0	0	1	1	1	1	0	0	0	1	1	1	1	1	1	0	0	0	0	0	1
MchYG12	1	9	0	1	28	1.33	15.829	0	0	0	2	1	0	0	0	0	99	0	0	0	0	0	0	0	1	1	0	1	0	0	0	0	0	0	0	0	0	0	0	0	0	0	1
Nk1YG10	3	9	0	1	23	1.23	15.2026	0	0	0	0	0	0	0	0	99	99	0	0	0	0	0	0	0	1	1	0	0	1	1	1	1	2	1	2	1	1	1	1	0	0	0	0
Nk1YG11	3	9	0	1	28	1.33	15.829	0	0	0	2	2	0	0	0	0	99	0	0	0	0	0	0	0	1	1	1	0	0	1	1	1	2	1	2	1	1	0	0	0	1	0	1
Nk1YG12	3	9	0	1	26	1.31	15.1506	0	0	0	2	1	0	0	0	99	99	0	0	0	0	0	0	0	1	1	0	1	0	0	0	1	1	1	1	0	0	0	0	0	1	1	1
Nk2YG10	4	9	0	1	27	1.38	14.1777	0	1	1	2	1	0	0	0	0	99	0	0	0	0	0	0	0	1	1	0	0	1	0	1	1	3	1	3	1	0	0	0	0	1	0	1
Nk2YG11	4	9	0	1	25	1.25	16	0	0	0	2	2	1	1	408	3	99	0	0	0	0	0	0	0	1	1	1	0	0	0	1	1	2	1	2	1	1	1	0	0	1	0	1
SaYG14	2	9	0	1	25	1.26	15.747	0	0	0	2	2	1	1	24	99	0	0	0	0	0	0	0	1	0	0	1	1	0	0	1	1	2	1	2	1	1	1	0	0	1	0	1
SaYG15	2	9	0	1	27	1.3	15.9763	0	0	0	0	0	0	0	0	99	0	0	0	0	0	0	0	0	1	1	0	0	1	1	1	1	2	1	2	1	1	1	1	1	1	1	0
EX1YG6	12	9	0	1	24	1.25	15.36	0	0	0	0	0	99	45	45	99	99	0	0	0	0	0	1	1	1	1	1	0	1	0	0	0	0	0	0	0	0	0	1	1	1	1	0
EX4YG4	9	9	0	1	26	1.28	15.8691	0	0	0	2	2	0	0	0	2	99	0	0	0	0	0	1	0	0	0	0	0	1	0	1	1	2	0	0	1	0	0	1	0	1	1	1
EX7YG6	6	9	0	1	22	1.17	16.0713	0	0	0	0	0	99	45	45	99	99	0	0	0	0	0	1	0	0	0	0	1	1	1	0	0	0	0	0	0	1	1	1	0	1	0	0
MchYG9	1	9	0	1	23	1.23	15.2026	0	0	0	2	1	0	0	0	0	99	0	0	0	0	0	1	1	1	1	0	1	0	0	0	0	0	0	0	0	0	0	0	0	0	0	1
Nk2YG12	4	9	0	1	23	1.23	15.2026	0	0	0	2	2	0	0	0	0	99	0	0	0	0	0	1	0	1	1	1	0	0	0	1	1	2	1	2	0	0	1	1	0	0	0	1
EX1YG4	12	9	0	1	21	1.23	13.8806	0	1	1	3	1	99	45	45	99	99	1	16	1	0	0	1	1	1	1	1	1	1	1	1	1	3	1	3	1	0	0	0	0	1	1	1
SaYG13	2	9	0	1	21	1.2	14.5833	0	1	1	3	2	0	0	0	99	1	1	726	2	0	0	1	1	1	1	0	1	1	1	1	1	2	1	2	1	1	0	0	0	1	1	1
SaYG16	2	9	0	1	25	1.34	13.9229	0	1	1	3	2	0	0	0	99	1	1	21	1	0	0	1	1	1	1	0	0	0	0	1	1	2	1	2	1	0	0	0	0	1	1	1
EX3YG2	10	10	0	1	25	1.32	14.348	0	1	1	2	1	99	45	45	99	99	0	0	0	0	0	0	0	1	1	0	0	0	0	0	1	1	1	1	0	1	1	1	0	1	1	1
EX3YG3	10	10	0	1	22	1.34	12.2522	1	2	1	2	1	99	45	45	99	99	0	0	0	0	0	0	0	1	1	0	1	0	0	1	1	2	1	2	1	1	1	1	0	1	0	1
EX4YG5	9	10	0	1	25	1.33	14.1331	0	1	1	2	2	0	0	0	0	99	0	0	0	0	0	0	0	1	1	1	0	0	0	0	0	0	0	0	0	1	1	1	0	1	1	1
EX5YG2	8	10	0	1	29	1.27	17.98	0	0	0	2	1	99	45	45	99	99	0	0	0	0	0	0	0	1	1	0	0	0	0	0	0	0	0	0	0	1	1	1	0	1	1	1
EX8YG7	5	10	0	1	26	1.34	14.4798	0	1	1	2	2	0	0	0	2	99	0	0	0	0	0	0	0	1	1	1	1	1	0	0	0	0	0	0	0	0	0	0	0	0	0	1
MchYG18	1	10	0	1	30	1.33	16.9597	0	0	0	2	1	0	0	0	0	99	0	0	0	0	0	0	0	1	1	1	0	0	0	1	1	2	0	0	0	1	0	0	0	0	0	1
MchYG19	1	10	0	1	30	1.39	15.5271	0	0	0	2	1	0	0	0	0	99	0	0	0	0	0	0	0	1	1	0	0	0	0	0	0	0	0	0	0	1	0	1	0	1	0	1
Nk1YG13	3	10	0	1	31	1.42	15.3739	0	0	0	2	1	0	0	0	99	99	0	0	0	0	0	0	0	1	1	0	0	0	0	1	1	3	1	3	0	1	0	0	0	1	1	1
Nk1YG14	3	10	0	1	31	1.47	14.3459	0	1	1	2	1	0	0	0	99	99	0	0	0	0	0	0	0	1	1	0	0	0	0	1	1	3	1	2	0	1	1	1	0	1	1	1
Nk2YG13	4	10	0	1	24	1.29	14.4222	0	1	1	2	2	1	1	600	1	99	0	0	0	0	0	0	0	0	0	0	0	1	1	0	0	0	0	0	1	1	0	1	0	0	0	1
Nk2YG14	4	10	0	1	25	1.3	14.7929	0	1	1	2	2	0	0	0	2	99	0	0	0	0	0	0	0	1	1	1	1	0	1	1	1	3	1	3	1	1	0	0	0	1	1	1
Nk2YG15	4	10	0	1	26	1.32	14.9219	0	1	1	2	1	0	0	0	99	99	0	0	0	0	0	0	0	1	1	0	0	0	0	1	1	2	1	2	0	1	0	0	0	1	0	1
Nk1YG15	3	10	0	1	35	1.35	19.2044	0	0	0	2	1	99	45	45	99	99	0	0	0	0	0	1	1	1	1	0	0	0	0	1	1	2	0	0	0	1	1	1	1	0	0	1
EX1YG7	12	10	0	1	24	1.23	15.8636	0	0	0	3	1	99	45	45	99	99	1	3	1	0	0	0	0	1	1	1	0	1	1	1	1	3	1	3	0	1	0	1	0	1	0	1
EX2YG6	11	10	0	1	30	1.38	15.753	0	0	0	3	2	99	45	45	99	99	1	10	1	0	0	0	0	1	1	1	1	1	0	1	1	3	1	3	1	0	0	1	0	1	0	1
EX6YG7	7	10	0	1	24	1.22	16.1247	0	0	0	3	1	99	45	45	99	99	1	6	1	0	0	1	1	0	0	0	0	0	0	1	1	2	1	2	1	0	0	1	1	1	1	1
EX7YG7	6	10	0	1	23	1.2	15.9722	0	0	0	3	2	99	45	45	99	99	1	113	2	0	0	1	1	1	1	1	0	1	1	0	0	0	0	0	0	1	1	0	0	1	1	1
MchYG17	1	10	0	1	30	1.36	16.2197	0	0	0	3	1	0	0	0	0	99	1	2	1	0	0	1	0	1	1	0	1	0	0	1	1	2	1	2	1	1	0	1	1	0	0	1
MchYG20	1	10	0	1	24	1.29	14.4222	0	1	1	3	2	0	0	0	0	99	1	92	2	0	0	1	1	0	0	0	0	1	1	1	1	2	1	2	1	0	0	0	0	0	0	1
SaYG17	2	10	0	1	29	1.28	17.7002	0	0	0	3	2	0	0	0	99	1	1	37	1	0	0	1	1	1	1	0	0	0	1	1	1	2	1	2	1	0	0	1	1	1	1	1
SaYG18	2	10	0	1	30	1.38	15.753	0	0	0	3	1	0	0	0	3	99	1	19	1	0	0	1	1	1	1	0	0	0	0	1	1	2	1	2	0	1	0	0	0	0	0	1
SaYG19	2	10	0	1	25	1.35	13.7174	0	2	1	3	2	0	0	0	99	0	1	179	2	0	0	1	1	1	1	1	1	1	1	1	1	3	1	3	1	1	0	1	0	1	1	1
SaYG20	2	10	0	1	25	1.32	14.348	0	1	1	3	2	0	0	0	99	1	1	11	1	0	0	1	0	1	1	0	1	1	0	1	1	3	1	3	1	0	0	0	0	1	0	1
EX3OG1	10	11	1	1	28	1.38	14.7028	0	1	1	2	1	99	45	45	99	99	0	0	0	0	0	0	1	1	1	0	1	0	0	1	1	3	1	3	1	1	1	1	1	1	1	1
EX5OG1	8	11	1	1	36	1.31	20.9778	0	0	0	2	1	99	45	45	99	99	0	0	0	0	0	0	0	1	1	0	0	0	0	1	1	2	1	2	1	1	1	1	0	1	0	1
EX5OG2	8	11	1	1	30	1.29	18.0278	0	0	0	2	1	99	45	45	99	99	0	0	0	0	0	0	0	1	1	1	0	0	0	1	1	2	1	2	0	0	1	1	0	1	0	1
EX6OG4	7	11	1	1	25	1.32	14.348	0	1	1	2	2	0	0	0	1	99	0	0	0	0	0	0	1	0	0	0	0	0	0	1	1	2	1	2	0	1	0	1	0	1	0	1
EX6OG5	7	11	1	1	30	1.44	14.4676	0	1	1	2	2	99	45	45	99	99	0	0	0	0	0	0	1	1	1	0	0	0	0	0	0	0	0	0	0	1	0	1	1	0	0	1
EX8OG1	5	11	1	1	28	1.32	16.0698	0	0	0	2	1	0	0	0	99	99	0	0	0	0	0	0	0	1	1	1	1	0	0	1	1	3	0	0	0	1	0	1	0	1	1	1
EX8OG2	5	11	1	1	34	1.38	17.8534	0	0	0	2	2	0	0	0	99	99	0	0	0	0	0	0	0	1	1	0	1	0	0	1	1	3	0	0	1	1	1	0	0	1	1	1
MchOG1	1	11	1	1	25	1.36	13.5164	1	2	1	2	1	0	0	0	0	99	0	0	0	0	0	0	0	1	1	1	1	1	1	1	1	2	1	2	0	0	0	1	0	1	0	1
MchOG2	1	11	1	1	29	1.42	14.3821	0	1	1	2	1	0	0	0	0	99	0	0	0	0	0	0	0	0	0	0	0	0	0	1	1	2	1	2	0	1	0	0	0	1	0	1
MchOG3	1	11	1	1	34	1.45	16.1712	0	0	0	2	2	0	0	0	0	99	0	0	0	0	0	0	0	1	1	1	0	0	0	1	1	2	1	2	0	1	0	0	0	0	0	1
MchOG4	1	11	1	1	39	1.42	19.3414	0	0	0	2	1	0	0	0	0	99	0	0	0	0	0	0	0	1	1	0	1	0	0	0	0	0	0	0	0	0	0	0	0	0	0	1
Nk1OG1	3	11	1	1	26	1.38	13.6526	1	2	1	2	2	0	0	0	2	99	0	0	0	0	0	0	0	1	1	1	0	0	0	0	0	0	0	0	0	1	1	0	0	0	0	1
Nk1OG3	3	11	1	1	33	1.41	16.5988	0	0	0	2	1	0	0	0	99	99	0	0	0	0	0	0	0	1	1	0	0	0	0	1	1	2	0	0	0	1	0	1	0	1	0	1
Nk2OG1	4	11	1	1	39	1.39	20.1853	0	0	0	2	1	0	0	0	99	99	0	0	0	0	0	0	0	1	1	0	0	0	0	1	1	2	1	2	0	1	1	0	0	1	0	1
Nk2OG2	4	11	1	1	31	1.4	15.8163	0	1	1	2	2	1	1	144	1	99	0	0	0	0	0	0	0	1	1	1	0	0	0	1	1	3	1	3	1	1	0	1	0	1	0	1
Nk2OG3	4	11	1	1	22	1.25	14.08	0	2	1	2	1	0	0	0	99	99	0	0	0	0	0	0	0	1	1	1	0	0	0	1	1	2	1	2	1	0	0	0	0	0	0	1
SaOG4	2	11	1	1	40	1.44	19.2901	0	0	0	2	1	1	1	24	0	99	0	0	0	0	0	0	0	1	1	1	1	1	1	0	1	1	1	1	0	0	0	1	0	1	0	1
EX1OG1	12	11	1	1	25	1.31	14.5679	0	1	1	2	1	99	45	45	99	99	0	0	0	0	0	1	0	1	1	1	0	0	0	0	1	1	1	1	0	0	0	0	0	0	0	1
EX2OG1	11	11	1	1	30	1.35	16.4609	0	0	0	2	1	99	45	45	99	99	0	0	0	0	0	1	0	1	1	0	0	0	0	1	1	3	1	3	0	1	0	1	0	1	0	1
Nk1OG2	3	11	1	1	37	1.45	17.5981	0	0	0	2	1	0	0	0	99	99	0	0	0	0	0	1	0	1	1	1	0	0	1	1	1	2	1	1	0	0	1	0	0	0	0	1
EX4OG2	9	11	1	1	32	1.4	16.3265	0	0	0	3	2	0	0	0	0	99	1	1	1	0	0	0	0	1	1	1	1	0	0	1	1	3	1	2	1	1	0	1	1	1	1	1
EX4OG1	9	11	1	1	26	1.34	14.4798	0	1	1	3	2	0	0	0	2	99	1	541	2	1	1	1	1	1	1	0	1	1	1	1	1	3	1	3	1	1	0	0	0	1	0	1
EX7OG1	6	11	1	1	26	1.25	16.64	0	0	0	3	2	0	0	0	99	99	1	189	2	0	0	1	1	1	1	1	1	0	1	1	1	2	1	2	1	1	0	1	1	1	1	1
EX7OG2	6	11	1	1	25	1.32	14.348	0	1	1	3	1	99	45	45	99	99	1	4	1	0	0	1	0	0	0	0	0	0	0	0	0	0	0	0	0	0	0	0	0	1	0	1
EX7OG5	6	11	1	1	24	1.23	15.8636	0	1	1	3	2	1	1	24	99	99	1	135	2	0	0	1	1	1	1	0	0	0	1	1	1	2	1	2	1	1	0	1	0	1	0	1
EX7OG6	6	11	1	1	22	1.28	13.4277	1	2	1	3	2	1	1	72	99	99	1	90	2	0	0	1	1	1	1	0	0	0	0	1	1	2	1	2	1	0	0	1	1	1	0	1
SaOG1	2	11	1	1	27	1.39	13.9744	0	2	1	3	2	1	1	48	99	1	1	135	2	0	0	1	1	1	1	0	0	0	0	1	1	2	1	2	1	1	0	1	0	1	1	1
SaOG2	2	11	1	1	30	1.34	16.7075	0	0	0	3	1	0	0	0	0	99	1	2	1	0	0	1	1	1	1	0	0	0	0	1	1	2	1	2	1	0	0	1	0	0	0	1
SaOG3	2	11	1	1	27	1.38	14.1777	0	2	1	3	2	0	0	0	99	0	1	78	2	0	0	1	0	1	1	0	0	0	1	1	1	2	1	2	1	0	0	1	0	1	0	1
EX2OG2	11	12	1	1	25	1.37	13.3198	1	2	1	0	0	99	45	45	99	99	0	0	0	0	0	0	0	0	0	0	0	0	0	0	0	0	0	0	0	0	0	0	0	1	0	0
EX2OG3	11	12	1	1	29	1.28	17.7002	0	0	0	2	1	99	45	45	99	99	0	0	0	0	0	0	0	1	1	1	1	1	0	1	1	3	1	3	0	0	0	0	0	0	0	1
EX3OG2	10	12	1	1	38	1.48	17.3484	0	0	0	2	1	99	45	45	99	99	0	0	0	0	0	0	0	1	1	0	0	0	0	1	1	2	1	2	1	0	0	1	1	0	0	1
EX4OG3	9	12	1	1	34	1.39	17.5974	0	0	0	2	1	99	45	45	99	99	0	0	0	0	0	0	0	1	1	1	0	0	0	1	1	2	1	2	0	1	1	0	0	1	1	1
EX5OG3	8	12	1	1	30	1.34	16.7075	0	0	0	0	0	99	45	45	99	99	0	0	0	0	0	0	0	1	1	1	0	1	1	1	1	3	1	3	1	1	1	0	0	1	0	0
EX6OG6	7	12	1	1	30	1.39	15.5271	0	1	1	0	0	99	45	45	99	99	0	0	0	0	0	0	0	1	1	0	1	0	0	1	1	2	1	2	1	1	0	1	0	1	0	0
MchOG5	1	12	1	1	32	1.36	17.301	0	0	0	0	0	0	0	0	0	99	0	0	0	0	0	0	0	1	1	0	0	0	0	0	0	0	0	0	0	1	1	1	0	1	1	0
MchOG6	1	12	1	1	36	1.54	15.1796	0	1	1	2	1	0	0	0	0	99	0	0	0	0	0	0	0	1	1	1	1	0	0	1	1	2	1	2	0	1	1	0	0	1	1	1
MchOG7	1	12	1	1	31	1.43	15.1597	0	1	1	2	1	0	0	0	0	99	0	0	0	0	0	0	0	1	0	0	0	0	0	1	1	3	1	3	1	1	0	1	1	1	1	1
MchOG8	1	12	1	1	49	1.55	20.3954	0	0	0	2	1	0	0	0	0	99	0	0	0	0	0	0	0	1	1	1	0	0	0	1	1	2	1	2	0	1	0	1	1	0	0	1
Nk1OG4	3	12	1	1	47	1.52	20.3428	0	0	0	2	1	0	0	0	99	99	0	0	0	0	0	0	0	1	1	0	0	0	0	1	1	2	1	2	0	0	0	1	0	1	0	1
Nk1OG6	3	12	1	1	39	1.53	16.6603	0	0	0	2	1	0	0	0	99	99	0	0	0	0	0	0	0	1	1	0	0	0	0	1	1	3	1	3	1	1	1	0	0	1	0	1
Nk2OG4	4	12	1	1	35	1.51	15.3502	0	1	1	2	2	1	1	24	99	99	0	0	0	0	0	0	0	1	1	0	0	0	0	1	1	2	1	2	0	1	0	0	0	1	0	1
Nk2OG5	4	12	1	1	30	1.46	14.0739	1	2	1	2	2	0	0	0	0	99	0	0	0	0	0	0	0	1	1	1	1	1	1	1	1	3	1	3	1	1	0	1	0	1	0	1
Nk2OG6	4	12	1	1	52	1.52	22.5069	0	0	0	0	0	0	0	0	99	99	0	0	0	0	0	0	0	1	1	0	0	0	0	0	0	0	0	0	0	0	1	0	0	0	0	0
SaOG5	2	12	1	1	30	1.44	14.4676	0	2	1	2	1	0	0	0	0	99	0	0	0	0	0	0	0	1	1	0	0	1	1	0	1	1	0	0	0	1	1	1	1	1	1	1
SaOG8	2	12	1	1	36	1.51	15.7888	0	1	1	2	1	0	0	0	0	99	0	0	0	0	0	0	0	1	1	1	0	0	0	1	1	2	0	0	0	0	0	0	0	1	1	1
EX7OG7	6	12	1	1	27	1.24	17.5598	0	0	0	0	0	99	45	45	99	99	0	0	0	0	0	1	0	0	0	1	0	0	0	1	1	2	0	0	0	0	0	1	0	1	1	0
EX7OG8	6	12	1	1	26	1.27	16.12	0	1	1	2	1	99	45	45	99	99	0	0	0	0	0	1	0	0	0	0	0	0	0	1	1	2	1	2	0	0	0	1	0	1	0	1
Nk1OG5	3	12	1	1	52	1.48	23.74	0	0	0	2	1	0	0	0	99	99	0	0	0	0	0	1	0	0	0	0	0	0	1	0	0	0	0	0	0	1	1	0	0	1	0	1
EX8OG4	5	12	1	1	40	1.48	18.2615	0	0	0	3	1	99	45	45	99	99	1	2	1	0	0	0	0	1	1	0	0	0	0	1	1	3	0	0	0	0	0	1	0	1	1	1
EX1OG2	12	12	1	1	24	1.31	13.9852	1	2	1	3	1	99	45	45	99	99	1	3	1	0	0	1	0	0	0	1	1	1	1	1	1	3	1	3	1	0	0	1	0	0	0	1
EX7OG3	6	12	1	1	39	1.39	20.1853	0	0	0	3	2	0	0	0	99	99	1	9	1	0	0	1	0	1	1	1	1	0	0	1	1	2	0	0	0	1	0	1	1	1	0	1
EX7OG4	6	12	1	1	37	1.48	16.8919	0	0	0	3	1	99	45	45	99	99	1	42	1	0	0	1	1	1	0	1	1	1	0	1	1	2	1	2	1	0	0	1	1	1	0	1
EX8OG3	5	12	1	1	39	1.37	20.7789	0	0	0	3	2	1	1	24	3	99	1	69	2	0	0	1	1	0	0	0	0	0	0	1	1	3	0	0	0	0	0	1	0	1	1	1
SaOG6	2	12	1	1	28	1.35	15.3635	0	1	1	1	0	0	0	0	99	0	1	2	1	0	0	1	1	1	1	1	1	1	0	0	1	1	1	1	1	1	0	1	0	0	0	0
SaOG7	2	12	1	1	24	1.28	14.6484	0	2	1	3	1	0	0	0	0	99	1	7	1	0	0	1	0	1	1	1	0	0	1	1	1	2	0	0	1	0	0	1	0	1	0	1
EX1OG3	12	13	1	1	34	1.47	15.7342	0	1	1	2	2	0	0	0	2	99	0	0	0	0	0	0	0	1	1	1	0	1	1	1	1	3	1	3	1	1	0	0	0	1	1	1
EX2OG4	11	13	1	1	39	1.48	17.805	0	0	0	2	2	0	0	0	3	99	0	0	0	0	0	0	0	1	1	0	0	0	0	1	1	3	1	3	1	0	0	0	0	0	0	1
EX3OG5	10	13	1	1	43	1.52	18.6115	0	0	0	2	2	0	0	0	0	99	0	0	0	0	0	0	0	1	1	0	0	0	0	1	1	3	1	3	1	0	0	1	0	1	1	1
EX4OG4	9	13	1	1	39	1.44	18.8079	0	0	0	0	0	99	45	45	99	99	0	0	0	0	0	0	0	1	1	0	0	1	1	1	1	2	1	2	1	0	0	1	1	0	0	0
EX4OG5	9	13	1	1	33	1.48	15.0657	0	2	1	2	1	99	45	45	99	99	0	0	0	0	0	0	0	1	1	0	0	1	1	1	1	2	1	2	0	0	0	0	0	1	1	1
EX5OG4	8	13	1	1	34	1.44	16.3966	0	1	1	2	1	99	45	45	99	99	0	0	0	0	0	0	0	1	1	0	1	0	0	1	1	3	1	3	1	1	0	1	0	1	0	1
EX5OG5	8	13	1	1	38	1.49	17.1163	0	1	1	2	1	99	45	45	99	99	0	0	0	0	0	0	0	1	1	0	0	0	0	1	1	3	1	3	0	1	0	0	0	1	0	1
EX6OG8	7	13	1	1	35	1.55	14.5682	1	2	1	2	1	99	45	45	99	99	0	0	0	0	0	0	0	1	1	0	0	0	0	0	0	0	0	0	0	1	0	0	0	1	0	1
MchOG10	1	13	1	1	38	1.38	19.9538	0	0	0	0	0	0	0	0	0	99	0	0	0	0	0	0	0	1	1	1	0	0	0	1	1	2	1	2	0	1	1	0	0	1	1	0
MchOG12	1	13	1	1	31	1.43	15.1597	0	1	1	0	0	99	45	45	99	99	0	0	0	0	0	0	0	1	1	1	1	1	1	1	1	2	1	2	1	1	0	1	0	1	0	0
Nk1OG7	3	13	1	1	46	1.54	19.3962	0	0	0	2	1	0	0	0	99	99	0	0	0	0	0	0	1	1	1	0	0	0	0	1	1	2	1	2	1	0	0	1	0	0	0	1
Nk1OG8	3	13	1	1	56	1.65	20.5693	0	0	0	2	1	1	1	24	0	99	0	0	0	0	0	0	0	0	0	0	1	0	0	1	1	2	1	2	0	0	1	0	0	1	0	1
Nk1OG9	3	13	1	1	57	1.75	18.6122	0	0	0	2	1	0	0	0	99	99	0	0	0	0	0	0	0	1	1	1	1	0	0	1	1	2	0	0	0	1	0	0	0	0	0	1
Nk2OG7	4	13	1	1	34	1.36	18.3824	0	0	0	2	1	0	0	0	99	99	0	0	0	0	0	0	0	1	1	1	1	0	0	1	1	2	1	2	1	1	1	0	0	0	0	1
SaOG10	2	13	1	1	45	1.52	19.4771	0	0	0	2	1	99	45	45	0	99	0	0	0	0	0	0	0	1	1	0	0	0	0	1	1	2	1	2	0	1	0	1	0	1	0	1
SaOG12	2	13	1	1	35	1.44	16.8789	0	1	1	2	1	0	0	0	0	99	0	0	0	0	0	0	0	1	1	1	0	1	1	0	1	1	1	1	1	1	0	1	0	1	1	1
SaOG9	2	13	1	1	40	1.45	19.025	0	0	0	2	2	0	0	0	99	1	0	0	0	0	0	0	0	1	1	1	0	1	1	1	1	2	1	2	1	0	0	0	0	1	1	1
EX3OG3	10	13	1	1	49	1.57	19.8791	0	0	0	2	1	99	45	45	99	99	0	0	0	0	0	1	1	1	1	0	0	0	0	1	1	2	1	2	0	0	0	1	1	1	1	1
EX3OG4	10	13	1	1	42	1.54	17.7096	0	0	0	2	1	99	45	45	99	99	0	0	0	0	0	1	0	1	1	0	0	0	0	1	1	2	1	2	1	0	0	1	0	1	0	1
EX6OG7	7	13	1	1	35	1.48	15.9788	0	1	1	2	2	0	0	0	0	99	0	0	0	0	0	1	0	0	0	0	1	1	0	1	1	2	1	2	1	1	0	0	0	1	0	1
MchOG11	1	13	1	1	38	1.51	16.6659	0	1	1	0	0	0	0	0	0	99	0	0	0	0	0	1	1	1	1	0	1	0	0	1	1	2	1	2	0	1	0	1	0	1	1	0
Nk2OG8	4	13	1	1	34	1.48	15.5223	0	1	1	2	2	0	0	0	0	99	0	0	0	0	0	1	0	1	1	1	1	0	0	1	1	2	1	2	1	1	0	0	0	0	0	1
Nk2OG9	4	13	1	1	43	1.62	16.3847	0	1	1	2	1	0	0	0	99	99	0	0	0	0	0	1	1	1	1	0	0	0	0	1	1	2	0	0	0	0	1	0	0	0	0	1
EX1OG4	12	13	1	1	35	1.51	15.3502	0	2	1	3	2	0	0	0	0	99	1	2	1	0	0	0	0	1	1	1	1	0	1	1	1	3	1	3	1	0	0	1	0	0	0	1
EX8OG5	5	13	1	1	40	1.47	18.5108	0	0	0	3	1	99	45	45	99	99	1	1	1	0	0	1	0	1	1	1	0	0	1	1	1	3	0	0	1	0	0	0	0	1	1	1
EX8OG8	5	13	1	1	41	1.49	18.4676	0	0	0	3	1	99	45	45	99	99	1	20	1	0	0	1	0	1	1	0	1	0	0	1	1	2	1	2	0	1	1	1	0	1	1	1
MchOG9	1	13	1	1	40	1.49	18.0172	0	0	0	3	1	0	0	0	0	99	1	60	2	0	0	1	1	1	1	0	0	0	0	1	1	2	0	0	1	0	1	0	0	1	1	1
SaOG11	2	13	1	1	30	1.38	15.753	0	1	1	3	1	99	45	45	0	99	1	1	1	0	0	1	1	1	1	1	0	0	0	1	1	2	1	2	1	0	0	1	0	1	1	1
EX1OG5	12	14	1	1	33	1.38	17.3283	0	1	1	2	2	0	0	0	0	99	0	0	0	0	0	0	0	1	1	1	0	0	0	1	1	3	1	3	1	0	0	1	0	1	0	1
EX1OG6	12	14	1	1	38	1.34	21.1628	0	0	0	2	2	99	45	45	99	99	0	0	0	0	0	0	0	1	1	0	0	0	0	1	1	3	1	3	0	0	0	1	0	1	0	1
EX2OG6	11	14	1	1	37	1.45	17.5981	0	1	1	0	0	99	45	45	99	99	0	0	0	0	0	0	0	1	1	0	0	0	0	1	1	3	1	3	0	0	0	1	0	0	0	0
EX2OG7	11	14	1	1	39	1.53	16.6603	0	1	1	0	0	99	45	45	99	99	0	0	0	0	0	0	0	1	1	0	0	0	0	1	1	2	1	2	0	0	0	0	0	0	0	0
EX3OG6	10	14	1	1	43	1.55	17.898	0	0	0	2	2	0	0	0	3	99	0	0	0	0	0	0	1	1	1	0	0	0	0	1	1	2	1	2	0	0	0	1	0	1	0	1
EX3OG7	10	14	1	1	40	1.56	16.4366	0	1	1	2	1	99	45	45	99	99	0	0	0	0	0	0	0	1	1	0	0	0	0	1	1	3	1	3	1	1	1	1	0	1	0	1
EX4OG7	9	14	1	1	40	1.52	17.313	0	1	1	2	1	99	45	45	99	99	0	0	0	0	0	0	0	1	1	0	1	0	0	1	1	3	1	3	1	1	1	1	1	0	0	1
EX5OG6	8	14	1	1	46	1.47	21.2874	0	0	0	2	1	99	45	45	99	99	0	0	0	0	0	0	0	1	1	0	0	0	0	1	1	3	1	3	1	1	1	1	0	1	1	1
EX5OG7	8	14	1	1	44	1.58	17.6254	0	1	1	2	1	99	45	45	99	99	0	0	0	0	0	0	0	1	1	0	0	0	0	1	1	3	1	3	1	0	0	1	0	1	0	1
EX6OG1	7	14	1	1	50	1.59	19.7777	0	0	0	2	1	99	45	45	99	99	0	0	0	0	0	0	0	0	0	0	0	0	0	1	1	2	1	2	0	1	1	1	0	0	0	1
EX6OG2	7	14	1	1	40	1.5	17.7778	0	0	0	2	1	99	45	45	99	99	0	0	0	0	0	0	1	0	0	0	0	0	0	0	0	0	0	0	0	1	0	0	0	0	0	1
EX8OG6	5	14	1	1	40	1.44	19.2901	0	0	0	2	1	99	45	45	99	99	0	0	0	0	0	0	0	1	1	0	0	0	0	0	0	0	0	0	0	0	0	0	0	1	1	1
MchOG13	1	14	1	1	39	1.54	16.4446	0	1	1	2	1	0	0	0	0	99	0	0	0	0	0	0	1	1	1	0	0	0	0	1	1	2	1	2	0	0	1	0	0	1	1	1
MchOG15	1	14	1	1	52	1.54	21.9261	0	0	0	0	0	0	0	0	0	99	0	0	0	0	0	0	0	1	1	1	1	1	0	0	0	0	0	0	0	1	0	0	0	1	1	0
MchOG16	1	14	1	1	49	1.6	19.1406	0	0	0	2	1	99	45	45	99	99	0	0	0	0	0	0	1	1	1	1	1	0	0	0	1	1	1	1	0	1	1	1	1	1	1	1
Nk1OG10	3	14	1	1	44	1.58	17.6254	0	1	1	0	0	0	0	0	99	99	0	0	0	0	0	0	0	1	1	1	0	0	0	1	1	2	1	2	0	1	1	1	0	1	1	0
Nk1OG11	3	14	1	1	44	1.5	19.5556	0	0	0	0	0	0	0	0	99	99	0	0	0	0	0	0	0	1	1	0	0	0	0	1	1	2	1	2	0	1	0	0	0	0	0	0
Nk2OG11	4	14	1	1	43	1.5	19.1111	0	0	0	2	2	0	0	0	0	99	0	0	0	0	0	0	1	1	1	0	0	0	0	1	1	2	1	2	0	0	0	0	0	1	0	1
Nk2OG12	4	14	1	1	41	1.51	17.9817	0	0	0	2	2	1	1	48	0	99	0	0	0	0	0	0	0	1	1	0	0	0	0	1	1	2	1	2	0	1	1	0	0	1	0	1
SaOG14	2	14	1	1	30	1.43	14.6706	1	2	1	2	1	0	0	0	2	99	0	0	0	0	0	0	0	1	1	1	0	1	1	1	1	3	1	3	1	1	0	1	0	1	0	1
EX4OG6	9	14	1	1	41	1.55	17.0656	0	1	1	0	0	99	45	45	99	99	0	0	0	0	0	1	0	1	1	0	0	0	0	1	1	3	1	3	1	0	0	1	0	1	1	0
MchOG14	1	14	1	1	45	1.57	18.2563	0	0	0	0	0	0	0	0	0	99	0	0	0	0	0	1	1	1	1	1	1	0	0	0	1	1	1	1	1	0	1	0	0	1	1	0
Nk1OG12	3	14	1	1	34	1.47	15.7342	0	2	1	2	1	0	0	0	99	99	0	0	0	0	0	1	0	1	1	0	0	0	0	0	1	1	1	1	0	0	0	0	0	1	0	1
Nk2OG10	4	14	1	1	51	1.57	20.6905	0	0	0	2	2	0	0	0	0	99	0	0	0	0	0	1	0	1	1	0	0	0	0	0	0	0	0	0	0	1	0	0	0	0	0	1
SaOG16	2	14	1	1	40	1.52	17.313	0	1	1	3	1	0	0	0	0	99	1	3	1	0	0	0	0	1	1	0	0	0	0	1	1	3	1	3	1	0	1	0	0	0	0	1
SaOG13	2	14	1	1	41	1.56	16.8475	0	1	1	1	0	0	0	0	99	0	1	4	1	0	0	1	0	1	1	1	1	1	1	0	1	1	1	1	1	0	0	1	0	0	0	0
SaOG15	2	14	1	1	38	1.47	17.5853	0	1	1	3	1	0	0	0	0	99	1	365	2	0	1	1	1	1	1	1	0	0	1	0	1	1	1	1	1	0	0	1	0	1	1	1
EX1OG7	12	15	1	1	46	1.51	20.1746	0	0	0	0	0	99	45	45	99	99	0	0	0	0	0	0	0	1	1	0	0	0	0	1	1	3	1	3	1	1	0	1	0	1	0	0
EX1OG8	12	15	1	1	47	1.57	19.0677	0	0	0	0	0	99	45	45	99	99	0	0	0	0	0	0	0	0	0	0	0	0	0	1	1	2	1	2	0	0	0	0	0	1	0	0
EX2OG5	11	15	1	1	46	1.64	17.1029	0	1	1	2	2	0	0	0	0	99	0	0	0	0	0	0	1	1	1	0	0	0	0	1	1	3	1	3	0	1	0	1	0	1	0	1
EX2OG8	11	15	1	1	58	1.57	23.5304	0	0	0	2	2	99	45	45	99	99	0	0	0	0	0	0	0	1	1	0	0	0	0	1	1	3	1	3	0	0	0	1	0	1	0	1
EX3OG8	10	15	1	1	40	1.59	15.8222	1	2	1	2	1	99	45	45	99	99	0	0	0	0	0	0	0	1	1	0	0	0	0	1	1	3	1	3	1	1	0	1	0	1	0	1
EX4OG8	9	15	1	1	49	1.59	19.3821	0	0	0	2	1	99	45	45	99	99	0	0	0	0	0	0	0	1	1	1	1	0	0	0	0	0	0	0	0	0	0	1	1	1	1	1
EX5OG8	8	15	1	1	50	1.51	21.9289	0	0	0	0	0	99	45	45	99	99	0	0	0	0	0	0	0	1	1	0	0	0	0	1	1	3	1	3	0	1	1	0	0	1	0	0
EX6OG3	7	15	1	1	58	1.66	21.048	0	0	0	2	2	0	0	0	0	99	0	0	0	0	0	0	0	0	0	0	0	0	0	1	1	2	1	2	0	0	0	1	0	0	0	1
EX8OG7	5	15	1	1	55	1.53	23.4952	0	0	0	2	1	99	45	45	99	99	0	0	0	0	0	0	0	0	0	0	0	0	0	0	0	0	0	0	0	1	1	0	0	0	0	1
MchOG17	1	15	1	1	53	1.69	18.5568	0	0	0	2	1	0	0	0	0	99	0	0	0	0	0	0	0	1	0	0	0	0	0	1	1	3	0	0	1	0	1	0	0	1	0	1
MchOG18	1	15	1	1	53	1.52	22.9398	0	0	0	0	0	0	0	0	0	99	0	0	0	0	0	0	0	1	1	0	1	0	0	0	0	0	0	0	1	1	1	0	0	1	1	0
MchOG19	1	15	1	1	41	1.6	16.0156	0	2	1	2	1	0	0	0	0	99	0	0	0	0	0	0	1	1	1	0	0	0	0	0	1	1	1	1	0	0	0	0	0	1	1	1
MchOG20	1	15	1	1	46	1.62	17.5278	0	1	1	2	1	0	0	0	0	99	0	0	0	0	0	0	0	1	1	1	1	1	0	1	1	2	1	2	1	1	1	1	0	1	1	1
Nk1OG13	3	15	1	1	51	1.66	18.5078	0	0	0	2	1	0	0	0	99	99	0	0	0	0	0	0	0	1	1	0	0	0	0	1	1	2	1	2	0	0	0	0	0	0	0	1
Nk1OG15	3	15	1	1	47	1.63	17.6898	0	1	1	2	1	0	0	0	99	99	0	0	0	0	0	0	0	1	1	0	0	0	0	0	0	0	0	0	0	1	0	0	0	1	0	1
Nk2OG13	4	15	1	1	52	1.6	20.3125	0	0	0	2	2	0	0	0	3	99	0	0	0	0	0	0	0	1	1	0	0	0	0	1	1	2	1	2	0	1	1	1	0	1	0	1
Nk2OG14	4	15	1	1	49	1.61	18.9036	0	0	0	2	2	1	1	48	0	99	0	0	0	0	0	0	0	1	1	0	0	0	0	1	1	2	1	2	0	1	0	0	0	0	0	1
Nk2OG15	4	15	1	1	49	1.63	18.4425	0	0	0	0	0	0	0	45	99	99	0	0	0	0	0	0	0	1	1	0	0	0	0	0	1	1	1	1	0	0	0	0	0	0	0	0
SaOG17	2	15	1	1	46	1.54	19.3962	0	0	0	0	0	0	0	0	99	0	0	0	0	0	0	0	0	1	1	1	0	0	0	1	1	2	1	2	0	1	1	0	0	0	0	0
SaOG20	2	15	1	1	50	1.57	20.2848	0	0	0	2	1	0	0	0	0	99	0	0	0	0	0	0	0	1	1	1	0	0	0	1	1	3	1	3	1	0	0	0	0	1	1	1
Nk1OG14	3	15	1	1	49	1.57	19.8791	0	0	0	1	0	0	0	0	99	99	1	6	1	0	0	1	0	1	1	0	0	0	0	1	1	2	1	2	1	0	0	1	0	0	0	0
SaOG18	2	15	1	1	41	1.5	18.2222	0	0	0	3	2	99	45	45	3	99	1	242	2	0	0	1	1	1	1	0	0	1	1	1	1	2	1	2	1	0	0	1	0	1	0	1
SaOG19	2	15	1	1	55	1.56	22.6003	0	0	0	1	0	0	0	0	99	0	1	1	1	0	0	1	1	1	1	0	0	0	0	1	1	2	1	2	0	0	0	0	0	1	0	0
References
[1]	Alharbi MH, Condemine C, Christiansen R, LaCourse EJ, Makaula P, Stanton MC, et al. Biomphalaria pfeifferi snails and intestinal schistosomiasis, Lake Malawi, Africa, 2017-2018, Emerg. Infect. Dis., vol. 25, no. 3, pp. 613–615, 2019 doi: 10.3201/eid2503.181601.
[2]	Kayuni SA, O’Ferrall AM, Baxter H, Hesketh J, Mainga B, Lally D, et al. An outbreak of intestinal schistosomiasis, alongside increasing urogenital schistosomiasis prevalence, in primary school children on the shoreline of Lake Malawi, Mangochi District, Malawi, Infect. Dis. Poverty, vol. 9, no. 1, 2020 doi: 10.1186/s40249-020-00736-w.
